# Supplementary material for: Electrochemical ohmic memristors for continual learning
Source: Nat Commun. 2025 Mar 8;16:2348. doi: 10.1038/s41467-025-57543-w (PMC11890563; doi:10.1038/s41467-025-57543-w)
Supplement: Supplementary file 3 — Source Data [file 41467_2025_57543_MOESM3_ESM.xlsx]

## Sheet: fig.1b
Hf vs. Ta	V1	I1 (A)	V2	I2	…	…																								Ta vs. Ta	V1	I1	V2	I2	…	…
	0	3.77893e-08	0	3.0756e-08	0	3.43323e-08	0	9.53674e-09	0	3.43323e-08	0	1.65701e-08	0	1.65701e-08	0	3.0756e-08	0	4.49419e-08	0	1.65701e-08	0	3.77893e-08	0	4.13656e-08	0	4.49419e-08	0	3.43323e-08			0	2.3675e-06	0	2.8336e-06	0	2.58327e-06	0	2.54631e-06	0	2.65479e-06	0	2.47478e-06	0	2.61903e-06	0	2.43902e-06	0	2.3675e-06	0
	-0.05	-9.64403e-08	-0.05	-1.07288e-09	-0.05	-1.88351e-07	-0.05	-2.27213e-07	-0.05	-3.86357e-07	-0.05	-1.85966e-08	-0.05	-1.85966e-08	-0.05	-1.28269e-07	-0.05	-1.63555e-07	-0.05	-3.62396e-08	-0.05	-1.1766e-07	-0.05	-1.49488e-07	-0.05	-1.60098e-07	-0.05	-1.38879e-07			-0.05	1.43409e-06	-0.05	2.18749e-06	-0.05	2.0802e-06	-0.05	1.14679e-06	-0.05	1.57714e-06	-0.05	2.11596e-06	-0.05	2.18749e-06	-0.05	1.32561e-06	-0.05	1.32561e-06	-0.05
	-0.1	-2.23637e-07	-0.1	-1.56522e-07	-0.1	-3.54528e-07	-0.1	-3.1209e-07	-0.1	-6.97494e-07	-0.1	-2.44856e-07	-0.1	-2.44856e-07	-0.1	-2.2018e-07	-0.1	-3.54528e-07	-0.1	-2.23637e-07	-0.1	-2.69651e-07	-0.1	-4.57048e-07	-0.1	-3.43919e-07	-0.1	-3.08514e-07			-0.1	-3.25441e-07	-0.1	1.64866e-06	-0.1	1.07408e-06	-0.1	1.72138e-06	-0.1	6.4373e-07	-0.1	1.00255e-06	-0.1	1.14679e-06	-0.1	2.47955e-07	-0.1	1.46985e-06	-0.1
	-0.15	-2.52008e-07	-0.15	-3.65138e-07	-0.15	-5.31316e-07	-0.15	-4.00424e-07	-0.15	-1.07229e-06	-0.15	-3.54528e-07	-0.15	-3.54528e-07	-0.15	-4.21643e-07	-0.15	-5.84364e-07	-0.15	-2.62618e-07	-0.15	-3.15666e-07	-0.15	-7.36356e-07	-0.15	-4.00424e-07	-0.15	-1.70159e-06			-0.15	-1.79887e-06	-0.15	7.15256e-07	-0.15	-3.25441e-07	-0.15	8.95262e-07	-0.15	-3.62396e-07	-0.15	4.27961e-07	-0.15	-6.12736e-07	-0.15	-6.85453e-07	-0.15	6.79493e-07	-0.15
	-0.2	-4.1461e-07	-0.2	-3.89814e-07	-0.2	-5.70178e-07	-0.2	-6.0904e-07	-0.2	-1.69802e-06	-0.2	-5.98431e-07	-0.2	-5.98431e-07	-0.2	-6.02007e-07	-0.2	-1.14298e-06	-0.2	-5.52535e-07	-0.2	-5.87821e-07	-0.2	-9.80377e-07	-0.2	-6.76274e-07	-0.2	-2.12586e-06			-0.2	-2.48075e-06	-0.2	1.40667e-07	-0.2	-5.76973e-07	-0.2	-4.69685e-07	-0.2	-1.40309e-06	-0.2	-2.89679e-07	-0.2	-2.08616e-06	-0.2	-1.79887e-06	-0.2	3.33786e-08	-0.2
	-0.25	-4.28796e-07	-0.25	-4.71234e-07	-0.25	-9.55582e-07	-0.25	-1.14298e-06	-0.25	-2.19655e-06	-0.25	-6.40869e-07	-0.25	-6.40869e-07	-0.25	-6.65665e-07	-0.25	-1.59204e-06	-0.25	-6.37412e-07	-0.25	-8.21233e-07	-0.25	-1.28794e-06	-0.25	-1.33741e-06	-0.25	-2.7765e-06			-0.25	-2.91109e-06	-0.25	-7.56979e-07	-0.25	-1.83463e-06	-0.25	-2.53916e-07	-0.25	-1.40309e-06	-0.25	-1.90616e-06	-0.25	-3.95298e-06	-0.25	-1.26004e-06	-0.25	-7.56979e-07	-0.25
	-0.3	-4.42863e-07	-0.3	-7.1156e-07	-0.3	-1.25253e-06	-0.3	-1.07229e-06	-0.3	-2.52891e-06	-0.3	-7.75218e-07	-0.3	-7.75218e-07	-0.3	-8.67128e-07	-0.3	-1.96326e-06	-0.3	-7.85828e-07	-0.3	-9.69768e-07	-0.3	-1.18542e-06	-0.3	-1.72639e-06	-0.3	-1.30558e-06			-0.3	-4.85063e-06	-0.3	-4.69685e-07	-0.3	-2.58803e-06	-0.3	-8.28505e-07	-0.3	-2.8038e-06	-0.3	-1.51157e-06	-0.3	-3.23415e-06	-0.3	-1.5831e-06	-0.3	-1.04427e-06	-0.3
	-0.35	-5.55992e-07	-0.35	-9.44972e-07	-0.35	-1.44708e-06	-0.35	-1.56724e-06	-0.35	-2.73407e-06	-0.35	-8.0359e-07	-0.35	-8.0359e-07	-0.35	-1.01924e-06	-0.35	-2.37691e-06	-0.35	-9.55582e-07	-0.35	-1.57785e-06	-0.35	-1.46472e-06	-0.35	-1.83952e-06	-0.35	-8.77738e-07			-0.35	-7.82967e-06	-0.35	-1.1158e-06	-0.35	-3.16262e-06	-0.35	-1.51157e-06	-0.35	-4.49181e-06	-0.35	-2.37346e-06	-0.35	-3.2711e-06	-0.35	-3.62992e-06	-0.35	-1.83463e-06	-0.35
	-0.4	-6.69122e-07	-0.4	-8.60095e-07	-0.4	-1.90663e-06	-0.4	-1.50359e-06	-0.4	-2.02692e-06	-0.4	-1.01209e-06	-0.4	-1.01209e-06	-0.4	-1.03331e-06	-0.4	-2.50065e-06	-0.4	-1.02985e-06	-0.4	-4.72105e-06	-0.4	-1.95265e-06	-0.4	-1.80066e-06	-0.4	-1.15716e-06			-0.4	-8.72731e-06	-0.4	-1.87039e-06	-0.4	-3.41415e-06	-0.4	-2.01344e-06	-0.4	-4.88639e-06	-0.4	-3.44992e-06	-0.4	-4.24027e-06	-0.4	-3.77297e-06	-0.4	-2.48075e-06	-0.4
	-0.45	-1.01924e-06	-0.45	-1.39749e-06	-0.45	-4.08113e-06	-0.45	-1.50013e-06	-0.45	-1.92785e-06	-0.45	-1.29497e-06	-0.45	-1.29497e-06	-0.45	-1.31977e-06	-0.45	-2.53952e-06	-0.45	-1.06871e-06	-0.45	-5.18775e-06	-0.45	-1.43647e-06	-0.45	-2.58553e-06	-0.45	-1.0581e-06			-0.45	-1.27137e-05	-0.45	-4.99487e-06	-0.45	-5.81861e-06	-0.45	-2.6238e-06	-0.45	-1.0128e-05	-0.45	-3.41415e-06	-0.45	-3.12686e-06	-0.45	-6.50167e-06	-0.45	-2.69651e-06	-0.45
	-0.5	-2.33448e-06	-0.5	-1.78647e-06	-0.5	-2.78711e-06	-0.5	-1.21367e-06	-0.5	-3.78764e-06	-0.5	-1.05107e-06	-0.5	-1.05107e-06	-0.5	-1.48952e-06	-0.5	-3.2891e-06	-0.5	-1.86074e-06	-0.5	-6.03282e-06	-0.5	-2.39456e-06	-0.5	-3.18658e-06	-0.5	-1.10054e-06			-0.5	-1.44732e-05	-0.5	-3.84569e-06	-0.5	-9.58919e-06	-0.5	-3.01957e-06	-0.5	-9.05037e-06	-0.5	-3.44992e-06	-0.5	-3.66569e-06	-0.5	-7.7939e-06	-0.5	-2.69651e-06	-0.5
	-0.55	-2.06578e-06	-0.55	-9.48548e-07	-0.55	-2.61378e-06	-0.55	-1.13595e-06	-0.55	-4.25434e-06	-0.55	-1.22786e-06	-0.55	-1.22786e-06	-0.55	-1.53899e-06	-0.55	-4.34279e-06	-0.55	-2.69163e-06	-0.55	-2.95329e-06	-0.55	-4.42052e-06	-0.55	-3.21841e-06	-0.55	-1.20306e-06			-0.55	-1.09541e-05	-0.55	-5.35369e-06	-0.55	-1.00923e-05	-0.55	-3.16262e-06	-0.55	-1.1133e-05	-0.55	-4.63486e-06	-0.55	-4.13299e-06	-0.55	-7.65085e-06	-0.55	-4.52757e-06	-0.55
	-0.6	-1.75107e-06	-0.6	-1.86074e-06	-0.6	-5.55909e-06	-0.6	-2.0622e-06	-0.6	-1.16062e-06	-0.6	-1.56021e-06	-0.6	-1.56021e-06	-0.6	-2.33448e-06	-0.6	-5.10299e-06	-0.6	-7.50542e-07	-0.6	-4.87316e-06	-0.6	-4.93324e-06	-0.6	-3.6993e-06	-0.6	-1.33038e-06			-0.6	-1.31083e-05	-0.6	-1.12414e-05	-0.6	-1.10257e-05	-0.6	-4.13299e-06	-0.6	-1.03796e-05	-0.6	-5.03063e-06	-0.6	-6.93202e-06	-0.6	-9.7692e-06	-0.6	-5.42521e-06	-0.6
	-0.65	-2.72691e-06	-0.65	-2.13289e-06	-0.65	-5.19848e-06	-0.65	-3.61085e-06	-0.65	-1.05107e-06	-0.65	-2.29919e-06	-0.65	-2.29919e-06	-0.65	-2.66683e-06	-0.65	-4.42767e-06	-0.65	-1.19245e-06	-0.65	-5.83839e-06	-0.65	-6.07884e-06	-0.65	-4.59731e-06	-0.65	-1.40107e-06			-0.65	-1.98591e-05	-0.65	-1.10972e-05	-0.65	-1.62327e-05	-0.65	-5.78284e-06	-0.65	-1.95003e-05	-0.65	-1.07384e-05	-0.65	-8.69155e-06	-0.65	-9.48191e-06	-0.65	-7.75814e-06	-0.65
	-0.7	-3.98207e-06	-0.7	-2.91789e-06	-0.7	-6.33693e-06	-0.7	-2.20013e-06	-0.7	-4.82368e-06	-0.7	-2.76935e-06	-0.7	-2.76935e-06	-0.7	-2.9037e-06	-0.7	-5.06055e-06	-0.7	-2.13301e-06	-0.7	-8.44777e-06	-0.7	-6.65867e-06	-0.7	-5.25856e-06	-0.7	-6.09291e-06			-0.7	-1.4832e-05	-0.7	-1.46532e-05	-0.7	-1.64127e-05	-0.7	-7.11203e-06	-0.7	-1.64485e-05	-0.7	-1.11699e-05	-0.7	-9.01461e-06	-0.7	-1.73104e-05	-0.7	-7.72238e-06	-0.7
	-0.75	-5.23019e-06	-0.75	-3.14057e-06	-0.75	-9.92918e-06	-0.75	-2.06935e-06	-0.75	-4.4241e-06	-0.75	-3.59321e-06	-0.75	-3.59321e-06	-0.75	-2.91085e-06	-0.75	-1.24465e-05	-0.75	-1.77228e-06	-0.75	-1.01767e-05	-0.75	-5.02515e-06	-0.75	-3.54016e-06	-0.75	-4.63629e-06			-0.75	-2.03264e-05	-0.75	-1.93202e-05	-0.75	-2.80106e-05	-0.75	-1.44732e-05	-0.75	-1.75607e-05	-0.75	-1.1636e-05	-0.75	-1.46532e-05	-0.75	-1.66631e-05	-0.75	-7.36356e-06	-0.75
	-0.8	-3.26085e-06	-0.8	-3.97861e-06	-0.8	-6.74701e-06	-0.8	-4.22251e-06	-0.8	-5.04291e-06	-0.8	-8.01635e-06	-0.8	-8.01635e-06	-0.8	-4.07755e-06	-0.8	-0.000261229	-0.8	-8.04818e-06	-0.8	-1.26799e-05	-0.8	-1.68414e-05	-0.8	-2.93553e-06	-0.8	-5.07462e-06			-0.8	-5.49424e-05	-0.8	-3.20327e-05	-0.8	-2.46358e-05	-0.8	-9.23038e-06	-0.8	-3.52645e-05	-0.8	-1.29652e-05	-0.8	-1.49035e-05	-0.8	-2.91598e-05	-0.8	-8.58426e-06	-0.8
	-0.85	-6.69396e-06	-0.85	-5.46706e-06	-0.85	-1.01626e-05	-0.85	-0.000328677	-0.85	-4.97568e-06	-0.85	-1.22875e-05	-0.85	-1.22875e-05	-0.85	-8.9674e-06	-0.85	-0.00030628	-0.85	-8.73411e-06	-0.85	-5.83124e-06	-0.85	-1.01979e-05	-0.85	-4.64332e-06	-0.85	-1.61024e-05			-0.85	-6.97005e-05	-0.85	-2.99144e-05	-0.85	-3.10636e-05	-0.85	-1.37913e-05	-0.85	-4.3236e-05	-0.85	-1.82796e-05	-0.85	-1.58739e-05	-0.85	-3.73113e-05	-0.85	-1.04868e-05	-0.85
	-0.9	-0.000488836	-0.9	-7.64859e-06	-0.9	-0.000531414	-0.9	-0.00055213	-0.9	-5.15246e-06	-0.9	-0.000523655	-0.9	-0.000523655	-0.9	-1.83548e-05	-0.9	-0.000531854	-0.9	-1.24855e-05	-0.9	-0.000524684	-0.9	-1.09403e-05	-0.9	-5.42474e-06	-0.9	-0.000403028			-0.9	-7.59137e-05	-0.9	-3.12781e-05	-0.9	-4.97353e-05	-0.9	-1.23191e-05	-0.9	-6.1729e-05	-0.9	-2.41327e-05	-0.9	-3.23915e-05	-0.9	-4.25541e-05	-0.9	-1.55866e-05	-0.9
	-0.95	-0.000552481	-0.95	-0.000622251	-0.95	-0.000578057	-0.95	-0.000614889	-0.95	-0.000560951	-0.95	-0.000589451	-0.95	-0.000589451	-0.95	-0.000570305	-0.95	-0.000606065	-0.95	-0.000627753	-0.95	-0.000576114	-0.95	-0.000574187	-0.95	-6.58441e-06	-0.95	-0.000483772			-0.95	-6.89471e-05	-0.95	-3.46184e-05	-0.95	-6.20878e-05	-0.95	-5.48708e-05	-0.95	-0.000500249	-0.95	-2.58565e-05	-0.95	-0.000491344	-0.95	-0.00047899	-0.95	-2.11525e-05	-0.95
	-1	-0.000600252	-1	-0.000679447	-1	-0.000634148	-1	-0.000681356	-1	-0.000637142	-1	-0.000684755	-1	-0.000684755	-1	-0.000628633	-1	-0.000659443	-1	-0.000675283	-1	-0.000629015	-1	-0.0006319	-1	-0.00070109	-1	-0.000697364			-1	-0.000560647	-1	-0.000537127	-1	-0.000602912	-1	-0.000605031	-1	-0.000626899	-1	-0.000551707	-1	-0.000603989	-1	-0.000622303	-1	-2.66826e-05	-1
	-1.05	-0.000658912	-1.05	-0.000746483	-1.05	-0.000692494	-1.05	-0.000745954	-1.05	-0.000709741	-1.05	-0.000747097	-1.05	-0.000747097	-1.05	-0.000719363	-1.05	-0.000737296	-1.05	-0.000740969	-1.05	-0.000739866	-1.05	-0.000687315	-1.05	-0.000770457	-1.05	-0.000760066			-1.05	-0.000672036	-1.05	-0.000703852	-1.05	-0.000686113	-1.05	-0.000703959	-1.05	-0.000718969	-1.05	-0.000700476	-1.05	-0.000714409	-1.05	-0.000713978	-1.05	-3.77417e-05	-1.05
	-1.1	-0.00072989	-1.1	-0.000800155	-1.1	-0.000800216	-1.1	-0.00080017	-1.1	-0.000800167	-1.1	-0.000800143	-1.1	-0.000800143	-1.1	-0.000800132	-1.1	-0.000800189	-1.1	-0.000800157	-1.1	-0.000790745	-1.1	-0.000800129	-1.1	-0.000800189	-1.1	-0.000800168			-1.1	-0.000777824	-1.1	-0.000795456	-1.1	-0.000798688	-1.1	-0.000795348	-1.1	-0.000780374	-1.1	-0.000799262	-1.1	-0.000797503	-1.1	-0.000798759	-1.1	-0.000796102	-1.1
	-1.15	-0.000800155	-1.15	-0.000800162	-1.15	-0.00080016	-1.15	-0.000800191	-1.15	-0.000800184	-1.15	-0.000800139	-1.15	-0.000800139	-1.15	-0.00080015	-1.15	-0.000800153	-1.15	-0.000800206	-1.15	-0.000800164	-1.15	-0.000800199	-1.15	-0.000800164	-1.15	-0.00080016			-1.15	-0.000798615	-1.15	-0.000798795	-1.15	-0.000798938	-1.15	-0.000799083	-1.15	-0.000798688	-1.15	-0.000798902	-1.15	-0.000798544	-1.15	-0.000798579	-1.15	-0.000798401	-1.15
	-1.2	-0.000800123	-1.2	-0.000800158	-1.2	-0.000800156	-1.2	-0.000800163	-1.2	-0.000800145	-1.2	-0.000800132	-1.2	-0.000800132	-1.2	-0.00080015	-1.2	-0.000800164	-1.2	-0.000800171	-1.2	-0.000800153	-1.2	-0.000800185	-1.2	-0.000800164	-1.2	-0.00080016			-1.2	-0.000798472	-1.2	-0.000798544	-1.2	-0.000798688	-1.2	-0.000798185	-1.2	-0.000798472	-1.2	-0.000798579	-1.2	-0.000798938	-1.2	-0.000798544	-1.2	-0.000798436	-1.2
	-1.25	-0.000800148	-1.25	-0.00080013	-1.25	-0.000800167	-1.25	-0.000800142	-1.25	-0.000800149	-1.25	-0.000800174	-1.25	-0.000800174	-1.25	-0.000800171	-1.25	-0.000800132	-1.25	-0.000800171	-1.25	-0.000800164	-1.25	-0.000800139	-1.25	-0.000800203	-1.25	-0.000800157			-1.25	-0.000798651	-1.25	-0.000798902	-1.25	-0.000798508	-1.25	-0.000798724	-1.25	-0.000798185	-1.25	-0.000798759	-1.25	-0.000798938	-1.25	-0.000798759	-1.25	-0.000799047	-1.25
	-1.3	-0.000800162	-1.3	-0.000800162	-1.3	-0.000800149	-1.3	-0.00080017	-1.3	-0.000800167	-1.3	-0.000800139	-1.3	-0.000800139	-1.3	-0.000800196	-1.3	-0.000800203	-1.3	-0.000800168	-1.3	-0.000800189	-1.3	-0.000800196	-1.3	-0.000800157	-1.3	-0.000800182			-1.3	-0.000798401	-1.3	-0.000798401	-1.3	-0.000798221	-1.3	-0.000799118	-1.3	-0.000798364	-1.3	-0.000799226	-1.3	-0.000798975	-1.3	-0.000798938	-1.3	-0.000798902	-1.3
	-1.35	-0.000800137	-1.35	-0.000800137	-1.35	-0.000800145	-1.35	-0.000800191	-1.35	-0.00080017	-1.35	-0.000800178	-1.35	-0.000800178	-1.35	-0.000800132	-1.35	-0.000800146	-1.35	-0.000800153	-1.35	-0.000800168	-1.35	-0.000800153	-1.35	-0.000800164	-1.35	-0.000800168			-1.35	-0.000798544	-1.35	-0.000798938	-1.35	-0.000798651	-1.35	-0.000798328	-1.35	-0.000798579	-1.35	-0.000798472	-1.35	-0.000798902	-1.35	-0.000798759	-1.35	-0.000798795	-1.35
	-1.4	-0.00080013	-1.4	-0.000800148	-1.4	-0.000800188	-1.4	-0.00080017	-1.4	-0.000800181	-1.4	-0.000800164	-1.4	-0.000800164	-1.4	-0.000800136	-1.4	-0.000800171	-1.4	-0.000800157	-1.4	-0.00080016	-1.4	-0.000800196	-1.4	-0.000800168	-1.4	-0.000800185			-1.4	-0.000798328	-1.4	-0.000798328	-1.4	-0.000798544	-1.4	-0.000798113	-1.4	-0.000798256	-1.4	-0.000798579	-1.4	-0.000798615	-1.4	-0.000798364	-1.4	-0.000798902	-1.4
	-1.45	-0.000800165	-1.45	-0.000800169	-1.45	-0.000800177	-1.45	-0.000800188	-1.45	-0.000800174	-1.45	-0.00080016	-1.45	-0.00080016	-1.45	-0.000800157	-1.45	-0.000800153	-1.45	-0.000800174	-1.45	-0.00080015	-1.45	-0.00080016	-1.45	-0.000800189	-1.45	-0.000800164			-1.45	-0.000798292	-1.45	-0.000798651	-1.45	-0.000798615	-1.45	-0.000798221	-1.45	-0.000798831	-1.45	-0.000799083	-1.45	-0.000798401	-1.45	-0.000798364	-1.45	-0.000798688	-1.45
	-1.5	-0.000800141	-1.5	-0.000800165	-1.5	-0.000800156	-1.5	-0.000800181	-1.5	-0.000800177	-1.5	-0.000800146	-1.5	-0.000800146	-1.5	-0.000800203	-1.5	-0.000800168	-1.5	-0.000800168	-1.5	-0.000800143	-1.5	-0.000800192	-1.5	-0.000800185	-1.5	-0.000800171			-1.5	-0.000799047	-1.5	-0.000798256	-1.5	-0.000798472	-1.5	-0.000798867	-1.5	-0.000799011	-1.5	-0.000798401	-1.5	-0.000798867	-1.5	-0.000798364	-1.5	-0.000798149	-1.5
	-1.45	-0.000800169	-1.45	-0.000800141	-1.45	-0.000800174	-1.45	-0.000800177	-1.45	-0.000800174	-1.45	-0.000800171	-1.45	-0.000800171	-1.45	-0.000800143	-1.45	-0.000800153	-1.45	-0.000800139	-1.45	-0.00080015	-1.45	-0.000800168	-1.45	-0.000800157	-1.45	-0.000800157			-1.45	-0.000798651	-1.45	-0.000798651	-1.45	-0.000798544	-1.45	-0.000798364	-1.45	-0.000798795	-1.45	-0.000798472	-1.45	-0.000799011	-1.45	-0.000798579	-1.45	-0.000798508	-1.45
	-1.4	-0.000800158	-1.4	-0.000800144	-1.4	-0.000800195	-1.4	-0.000800174	-1.4	-0.000800156	-1.4	-0.000800174	-1.4	-0.000800174	-1.4	-0.000800178	-1.4	-0.000800125	-1.4	-0.000800146	-1.4	-0.000800153	-1.4	-0.000800189	-1.4	-0.000800164	-1.4	-0.000800129			-1.4	-0.000798401	-1.4	-0.000798292	-1.4	-0.000798221	-1.4	-0.000798472	-1.4	-0.000798292	-1.4	-0.000799118	-1.4	-0.000798292	-1.4	-0.000798328	-1.4	-0.000799011	-1.4
	-1.35	-0.000800123	-1.35	-0.000800141	-1.35	-0.00080017	-1.35	-0.000800156	-1.35	-0.000800149	-1.35	-0.00080016	-1.35	-0.00080016	-1.35	-0.000800139	-1.35	-0.000800136	-1.35	-0.000800164	-1.35	-0.000800168	-1.35	-0.00080021	-1.35	-0.000800143	-1.35	-0.000800171			-1.35	-0.000798328	-1.35	-0.000798328	-1.35	-0.000798579	-1.35	-0.000798759	-1.35	-0.000798651	-1.35	-0.000798579	-1.35	-0.000798831	-1.35	-0.000798472	-1.35	-0.000798902	-1.35
	-1.3	-0.000800158	-1.3	-0.000800148	-1.3	-0.00080016	-1.3	-0.000800156	-1.3	-0.000800152	-1.3	-0.000800146	-1.3	-0.000800146	-1.3	-0.000800157	-1.3	-0.000800182	-1.3	-0.000800143	-1.3	-0.000800178	-1.3	-0.000800146	-1.3	-0.000800157	-1.3	-0.00080016			-1.3	-0.000798364	-1.3	-0.000798544	-1.3	-0.000798688	-1.3	-0.000798256	-1.3	-0.000798076	-1.3	-0.000798724	-1.3	-0.000798902	-1.3	-0.000798688	-1.3	-0.000798651	-1.3
	-1.25	-0.000800148	-1.25	-0.000800141	-1.25	-0.000800167	-1.25	-0.00080016	-1.25	-0.000800152	-1.25	-0.00080016	-1.25	-0.00080016	-1.25	-0.00080016	-1.25	-0.00080016	-1.25	-0.000800189	-1.25	-0.000800174	-1.25	-0.000800143	-1.25	-0.00080015	-1.25	-0.000800168			-1.25	-0.000798472	-1.25	-0.000798292	-1.25	-0.000798831	-1.25	-0.000798544	-1.25	-0.000798364	-1.25	-0.000798867	-1.25	-0.000798364	-1.25	-0.000798364	-1.25	-0.000798579	-1.25
	-1.2	-0.000800151	-1.2	-0.000800151	-1.2	-0.000800163	-1.2	-0.000800163	-1.2	-0.000800163	-1.2	-0.00080016	-1.2	-0.00080016	-1.2	-0.000800189	-1.2	-0.000800178	-1.2	-0.000800143	-1.2	-0.000800182	-1.2	-0.000800164	-1.2	-0.000800139	-1.2	-0.000800153			-1.2	-0.000798867	-1.2	-0.000798544	-1.2	-0.000798831	-1.2	-0.000798401	-1.2	-0.000798472	-1.2	-0.000798579	-1.2	-0.000798364	-1.2	-0.000798831	-1.2	-0.000798579	-1.2
	-1.15	-0.000800144	-1.15	-0.000800165	-1.15	-0.000800195	-1.15	-0.000800181	-1.15	-0.000800184	-1.15	-0.00080016	-1.15	-0.00080016	-1.15	-0.000800178	-1.15	-0.000800168	-1.15	-0.000800143	-1.15	-0.000800168	-1.15	-0.000800178	-1.15	-0.000800168	-1.15	-0.000800171			-1.15	-0.000798328	-1.15	-0.000798328	-1.15	-0.000798795	-1.15	-0.000798221	-1.15	-0.000798688	-1.15	-0.000798902	-1.15	-0.000798724	-1.15	-0.000799226	-1.15	-0.000798724	-1.15
	-1.1	-0.000800144	-1.1	-0.000800148	-1.1	-0.00080017	-1.1	-0.00080017	-1.1	-0.00080016	-1.1	-0.000800153	-1.1	-0.000800153	-1.1	-0.000800153	-1.1	-0.000800153	-1.1	-0.000800196	-1.1	-0.000800157	-1.1	-0.000800153	-1.1	-0.00080015	-1.1	-0.000800132			-1.1	-0.000798795	-1.1	-0.000798436	-1.1	-0.000798831	-1.1	-0.000798328	-1.1	-0.000798364	-1.1	-0.000798759	-1.1	-0.000798975	-1.1	-0.000798795	-1.1	-0.000799226	-1.1
	-1.05	-0.000774804	-1.05	-0.000800158	-1.05	-0.000796634	-1.05	-0.000793788	-1.05	-0.000794488	-1.05	-0.000794139	-1.05	-0.000794139	-1.05	-0.000796345	-1.05	-0.000788171	-1.05	-0.000789861	-1.05	-0.000786035	-1.05	-0.000800178	-1.05	-0.000800157	-1.05	-0.000800153			-1.05	-0.000797251	-1.05	-0.000794198	-1.05	-0.000795779	-1.05	-0.000798831	-1.05	-0.000790033	-1.05	-0.000790967	-1.05	-0.000799083	-1.05	-0.000799047	-1.05	-0.000793481	-1.05
	-1	-0.000749796	-1	-0.00076809	-1	-0.000757561	-1	-0.000753099	-1	-0.000754956	-1	-0.000755165	-1	-0.000755165	-1	-0.000757838	-1	-0.00074774	-1	-0.000749674	-1	-0.000745527	-1	-0.000762286	-1	-0.000761978	-1	-0.000761717			-1	-0.000755956	-1	-0.000751504	-1	-0.000756674	-1	-0.000758075	-1	-0.000750856	-1	-0.000750678	-1	-0.000757571	-1	-0.000767195	-1	-0.000750892	-1
	-0.95	-0.000711282	-0.95	-0.000727716	-0.95	-0.000717643	-0.95	-0.000713683	-0.95	-0.000714981	-0.95	-0.000715215	-0.95	-0.000715215	-0.95	-0.000717623	-0.95	-0.000708222	-0.95	-0.000709799	-0.95	-0.000707009	-0.95	-0.000721123	-0.95	-0.000721523	-0.95	-0.000721686			-0.95	-0.00071326	-0.95	-0.00071071	-0.95	-0.000716886	-0.95	-0.000717138	-0.95	-0.000711285	-0.95	-0.000709884	-0.95	-0.000714338	-0.95	-0.000725541	-0.95	-0.000713009	-0.95
	-0.9	-0.000672125	-0.9	-0.000687335	-0.9	-0.000678496	-0.9	-0.000674624	-0.9	-0.000675766	-0.9	-0.000675347	-0.9	-0.000675347	-0.9	-0.000679088	-0.9	-0.000668954	-0.9	-0.000670153	-0.9	-0.00066789	-0.9	-0.000681152	-0.9	-0.000681213	-0.9	-0.000681039			-0.9	-0.000674227	-0.9	-0.000672827	-0.9	-0.000674658	-0.9	-0.000678967	-0.9	-0.000671498	-0.9	-0.000669523	-0.9	-0.000674119	-0.9	-0.00068342	-0.9	-0.000672934	-0.9
	-0.85	-0.000632957	-0.85	-0.000646894	-0.85	-0.00063931	-0.85	-0.00063622	-0.85	-0.000636336	-0.85	-0.000636313	-0.85	-0.000636313	-0.85	-0.000640068	-0.85	-0.00062968	-0.85	-0.000631444	-0.85	-0.000628973	-0.85	-0.000642369	-0.85	-0.000641609	-0.85	-0.000640587			-0.85	-0.000632609	-0.85	-0.000632716	-0.85	-0.000632824	-0.85	-0.00063857	-0.85	-0.000629592	-0.85	-0.000630598	-0.85	-0.000634046	-0.85	-0.000642663	-0.85	-0.000630131	-0.85
	-0.8	-0.000594347	-0.8	-0.00060715	-0.8	-0.000600148	-0.8	-0.000596443	-0.8	-0.000597613	-0.8	-0.000597424	-0.8	-0.000597424	-0.8	-0.000600475	-0.8	-0.000591074	-0.8	-0.000592357	-0.8	-0.000590667	-0.8	-0.000603279	-0.8	-0.000602395	-0.8	-0.000600715			-0.8	-0.000592283	-0.8	-0.000592858	-0.8	-0.000593971	-0.8	-0.000597059	-0.8	-0.00058941	-0.8	-0.000590093	-0.8	-0.000596484	-0.8	-0.000604348	-0.8	-0.000591098	-0.8
	-0.75	-0.000555214	-0.75	-0.00056748	-0.75	-0.000561068	-0.75	-0.000557773	-0.75	-0.000557999	-0.75	-0.000558336	-0.75	-0.000558336	-0.75	-0.000561151	-0.75	-0.000552421	-0.75	-0.000553726	-0.75	-0.000551509	-0.75	-0.000563612	-0.75	-0.000563336	-0.75	-0.000560691			-0.75	-0.000555584	-0.75	-0.000554184	-0.75	-0.000556841	-0.75	-0.00055878	-0.75	-0.000551885	-0.75	-0.000551491	-0.75	-0.000555943	-0.75	-0.000564095	-0.75	-0.000553286	-0.75
	-0.7	-0.000516736	-0.7	-0.000527961	-0.7	-0.000521871	-0.7	-0.000518746	-0.7	-0.000520004	-0.7	-0.000519578	-0.7	-0.000519578	-0.7	-0.000522432	-0.7	-0.000513971	-0.7	-0.000515385	-0.7	-0.000513479	-0.7	-0.000524447	-0.7	-0.000524178	-0.7	-0.000520911			-0.7	-0.000517305	-0.7	-0.000515617	-0.7	-0.000517592	-0.7	-0.000519568	-0.7	-0.000515546	-0.7	-0.000513247	-0.7	-0.000516156	-0.7	-0.000525528	-0.7	-0.000514899	-0.7
	-0.65	-0.000478812	-0.65	-0.00048892	-0.65	-0.000483569	-0.65	-0.000480171	-0.65	-0.000481483	-0.65	-0.000480774	-0.65	-0.000480774	-0.65	-0.000484083	-0.65	-0.000475923	-0.65	-0.000477104	-0.65	-0.000475393	-0.65	-0.000485841	-0.65	-0.000485098	-0.65	-0.000482149			-0.65	-0.000476081	-0.65	-0.000476261	-0.65	-0.00047856	-0.65	-0.000479709	-0.65	-0.000475758	-0.65	-0.000475974	-0.65	-0.000478128	-0.65	-0.00048646	-0.65	-0.000475974	-0.65
	-0.6	-0.000440747	-0.6	-0.000449936	-0.6	-0.000445496	-0.6	-0.000442378	-0.6	-0.000443729	-0.6	-0.000442624	-0.6	-0.000442624	-0.6	-0.000445831	-0.6	-0.0004379	-0.6	-0.000439247	-0.6	-0.000437787	-0.6	-0.000447439	-0.6	-0.000446382	-0.6	-0.000443621			-0.6	-0.000437695	-0.6	-0.000438269	-0.6	-0.000440676	-0.6	-0.000442291	-0.6	-0.000436079	-0.6	-0.000438594	-0.6	-0.000439167	-0.6	-0.000446205	-0.6	-0.000437768	-0.6
	-0.55	-0.000404368	-0.55	-0.00041145	-0.55	-0.000406996	-0.55	-0.000404327	-0.55	-0.000405656	-0.55	-0.000405082	-0.55	-0.000405082	-0.55	-0.000407939	-0.55	-0.000400411	-0.55	-0.000401624	-0.55	-0.000400192	-0.55	-0.000408883	-0.55	-0.000407992	-0.55	-0.000404919			-0.55	-0.000401715	-0.55	-0.000400745	-0.55	-0.00040211	-0.55	-0.000404624	-0.55	-0.000399094	-0.55	-0.000398771	-0.55	-0.000400853	-0.55	-0.000407855	-0.55	-0.000399488	-0.55
	-0.5	-0.000365423	-0.5	-0.000372901	-0.5	-0.000369104	-0.5	-0.000366477	-0.5	-0.000367569	-0.5	-0.000367154	-0.5	-0.000367154	-0.5	-0.000369396	-0.5	-0.000362724	-0.5	-0.0003641	-0.5	-0.000362742	-0.5	-0.000370736	-0.5	-0.00036975	-0.5	-0.000366419			-0.5	-0.0003634	-0.5	-0.000363184	-0.5	-0.000363472	-0.5	-0.000366021	-0.5	-0.000362467	-0.5	-0.000360743	-0.5	-0.0003634	-0.5	-0.00037112	-0.5	-0.000362933	-0.5
	-0.45	-0.000328072	-0.45	-0.00033456	-0.45	-0.000331526	-0.45	-0.000328956	-0.45	-0.000330232	-0.45	-0.000329641	-0.45	-0.000329641	-0.45	-0.000331847	-0.45	-0.000325543	-0.45	-0.000326741	-0.45	-0.000325667	-0.45	-0.000332766	-0.45	-0.000331797	-0.45	-0.000328654			-0.45	-0.000324618	-0.45	-0.000326737	-0.45	-0.000327024	-0.45	-0.000327455	-0.45	-0.000324439	-0.45	-0.000324439	-0.45	-0.000325804	-0.45	-0.000334063	-0.45	-0.000326557	-0.45
	-0.4	-0.000290842	-0.4	-0.000296888	-0.4	-0.000293758	-0.4	-0.000291644	-0.4	-0.000292743	-0.4	-0.000292276	-0.4	-0.000292276	-0.4	-0.000294302	-0.4	-0.000288567	-0.4	-0.000289663	-0.4	-0.000288853	-0.4	-0.000295115	-0.4	-0.000294372	-0.4	-0.000291508			-0.4	-0.000288063	-0.4	-0.000288242	-0.4	-0.000290289	-0.4	-0.000290576	-0.4	-0.00028756	-0.4	-0.000287166	-0.4	-0.000288674	-0.4	-0.00029406	-0.4	-0.000288674	-0.4
	-0.35	-0.000254056	-0.35	-0.000258897	-0.35	-0.000256661	-0.35	-0.000254558	-0.35	-0.000255668	-0.35	-0.0002552	-0.35	-0.0002552	-0.35	-0.000256901	-0.35	-0.000251951	-0.35	-0.000252835	-0.35	-0.00025211	-0.35	-0.000257767	-0.35	-0.000256696	-0.35	-0.000254359			-0.35	-0.000252548	-0.35	-0.000251724	-0.35	-0.000252657	-0.35	-0.000253806	-0.35	-0.000251292	-0.35	-0.000251185	-0.35	-0.000252225	-0.35	-0.000256104	-0.35	-0.000251292	-0.35
	-0.3	-0.00021748	-0.3	-0.000221603	-0.3	-0.000219498	-0.3	-0.000217592	-0.3	-0.000218695	-0.3	-0.000218235	-0.3	-0.000218235	-0.3	-0.000219811	-0.3	-0.000215402	-0.3	-0.000216159	-0.3	-0.000215456	-0.3	-0.000220402	-0.3	-0.000219203	-0.3	-0.000217301			-0.3	-0.000215886	-0.3	-0.000214952	-0.3	-0.00021542	-0.3	-0.000216892	-0.3	-0.000214235	-0.3	-0.000214701	-0.3	-0.000215491	-0.3	-0.000219728	-0.3	-0.000215958	-0.3
	-0.25	-0.000180674	-0.25	-0.00018416	-0.25	-0.0001825	-0.25	-0.000180902	-0.25	-0.000181733	-0.25	-0.000181414	-0.25	-0.000181414	-0.25	-0.000182803	-0.25	-0.000178946	-0.25	-0.00017965	-0.25	-0.000179165	-0.25	-0.000183153	-0.25	-0.000182192	-0.25	-0.000180477			-0.25	-0.000177715	-0.25	-0.000178612	-0.25	-0.000178684	-0.25	-0.000178469	-0.25	-0.000176853	-0.25	-0.00017635	-0.25	-0.000177751	-0.25	-0.000181773	-0.25	-0.000178325	-0.25
	-0.2	-0.000144348	-0.2	-0.000147021	-0.2	-0.000145647	-0.2	-0.000144367	-0.2	-0.000145117	-0.2	-0.000144925	-0.2	-0.000144925	-0.2	-0.000145718	-0.2	-0.000142772	-0.2	-0.00014343	-0.2	-0.000143101	-0.2	-0.000146227	-0.2	-0.000145611	-0.2	-0.000143932			-0.2	-0.000141195	-0.2	-0.000141591	-0.2	-0.000141016	-0.2	-0.000142021	-0.2	-0.000140765	-0.2	-0.00014037	-0.2	-0.000141195	-0.2	-0.000144607	-0.2	-0.00014098	-0.2
	-0.15	-0.000108182	-0.15	-0.000110059	-0.15	-0.000109131	-0.15	-0.000108137	-0.15	-0.000108766	-0.15	-0.000108575	-0.15	-0.000108575	-0.15	-0.000109307	-0.15	-0.000107002	-0.15	-0.000107521	-0.15	-0.000107164	-0.15	-0.000109459	-0.15	-0.000108918	-0.15	-0.000107826			-0.15	-0.000105394	-0.15	-0.000105323	-0.15	-0.000105466	-0.15	-0.000105574	-0.15	-0.00010543	-0.15	-0.000105	-0.15	-0.000105287	-0.15	-0.000107262	-0.15	-0.000105323	-0.15
	-0.1	-7.2065e-05	-0.1	-7.33236e-05	-0.1	-7.27234e-05	-0.1	-7.20056e-05	-0.1	-7.24369e-05	-0.1	-7.23378e-05	-0.1	-7.23378e-05	-0.1	-7.27726e-05	-0.1	-7.12063e-05	-0.1	-7.15563e-05	-0.1	-7.13972e-05	-0.1	-7.296e-05	-0.1	-7.25039e-05	-0.1	-7.18817e-05			-0.1	-6.87313e-05	-0.1	-6.88386e-05	-0.1	-6.93774e-05	-0.1	-6.95932e-05	-0.1	-6.87313e-05	-0.1	-6.88755e-05	-0.1	-6.92701e-05	-0.1	-7.09939e-05	-0.1	-6.93774e-05	-0.1
	-0.05	-3.59693e-05	-0.05	-3.66764e-05	-0.05	-3.63268e-05	-0.05	-3.59696e-05	-0.05	-3.61995e-05	-0.05	-3.61393e-05	-0.05	-3.61393e-05	-0.05	-3.63479e-05	-0.05	-3.55842e-05	-0.05	-3.57504e-05	-0.05	-3.56513e-05	-0.05	-3.64186e-05	-0.05	-3.62277e-05	-0.05	-3.58741e-05			-0.05	-3.30377e-05	-0.05	-3.30019e-05	-0.05	-3.30377e-05	-0.05	-3.31104e-05	-0.05	-3.31819e-05	-0.05	-3.27861e-05	-0.05	-3.33965e-05	-0.05	-3.41511e-05	-0.05	-3.36123e-05	-0.05
	0	2.35796e-07	0	1.96934e-07	0	1.58072e-07	0	2.03967e-07	0	2.18153e-07	0	1.72257e-07	0	1.72257e-07	0	1.93477e-07	0	1.86324e-07	0	1.75715e-07	0	1.75715e-07	0	2.0051e-07	0	2.25186e-07	0	1.61648e-07			0	2.33173e-06	0	3.80397e-06	0	3.33667e-06	0	2.76208e-06	0	1.86443e-06	0	4.0555e-06	0	1.86443e-06	0	4.30584e-06	0	3.94702e-06	0
	0.05	3.61669e-05	0.05	3.68458e-05	0.05	3.64785e-05	0.05	3.61214e-05	0.05	3.63123e-05	0.05	3.62732e-05	0.05	3.62732e-05	0.05	3.65031e-05	0.05	3.57535e-05	0.05	3.58702e-05	0.05	3.57571e-05	0.05	3.66021e-05	0.05	3.64147e-05	0.05	3.59833e-05			0.05	3.90315e-05	0.05	3.8923e-05	0.05	3.896e-05	0.05	3.91746e-05	0.05	3.9283e-05	0.05	3.83127e-05	0.05	3.87442e-05	0.05	4.00007e-05	0.05	3.84212e-05	0.05
	0.1	7.2098e-05	0.1	7.34805e-05	0.1	7.28236e-05	0.1	7.20387e-05	0.1	7.24841e-05	0.1	7.23779e-05	0.1	7.23779e-05	0.1	7.28446e-05	0.1	7.13383e-05	0.1	7.15541e-05	0.1	7.13666e-05	0.1	7.30178e-05	0.1	7.26076e-05	0.1	7.17838e-05			0.1	7.46536e-05	0.1	7.51209e-05	0.1	7.50136e-05	0.1	7.5624e-05	0.1	7.48694e-05	0.1	7.45106e-05	0.1	7.43663e-05	0.1	7.58028e-05	0.1	7.45463e-05	0.1
	0.15	0.000108298	0.15	0.000110264	0.15	0.000109296	0.15	0.000108175	0.15	0.000108748	0.15	0.000108592	0.15	0.000108592	0.15	0.000109335	0.15	0.000106976	0.15	0.000107464	0.15	0.000107231	0.15	0.0001096	0.15	0.000109175	0.15	0.000107821			0.15	0.00011042	0.15	0.000110816	0.15	0.000111569	0.15	0.000111462	0.15	0.000110743	0.15	0.000111066	0.15	0.0001106	0.15	0.00011315	0.15	0.000110277	0.15
	0.2	0.000144423	0.2	0.000147097	0.2	0.000145829	0.2	0.000144351	0.2	0.000145206	0.2	0.000144941	0.2	0.000144941	0.2	0.000146001	0.2	0.000142837	0.2	0.000143441	0.2	0.000143148	0.2	0.000146221	0.2	0.000145496	0.2	0.000144361			0.2	0.000146689	0.2	0.000145863	0.2	0.000148162	0.2	0.000148629	0.2	0.000146438	0.2	0.000146151	0.2	0.000146832	0.2	0.000150028	0.2	0.000146832	0.2
	0.25	0.000181026	0.25	0.000184304	0.25	0.000182732	0.25	0.000180904	0.25	0.000181859	0.25	0.000181512	0.25	0.000181512	0.25	0.000182778	0.25	0.000179009	0.25	0.000179716	0.25	0.000179267	0.25	0.00018322	0.25	0.000182219	0.25	0.000180932			0.25	0.00018303	0.25	0.000183748	0.25	0.000183856	0.25	0.000184467	0.25	0.000182599	0.25	0.000182276	0.25	0.000182636	0.25	0.000187591	0.25	0.000183353	0.25
	0.3	0.000217385	0.3	0.000221512	0.3	0.000219495	0.3	0.000217455	0.3	0.000218515	0.3	0.0002182	0.3	0.0002182	0.3	0.000219583	0.3	0.000215226	0.3	0.000215962	0.3	0.000215357	0.3	0.000220222	0.3	0.000218914	0.3	0.000217309			0.3	0.000219048	0.3	0.000221202	0.3	0.000219946	0.3	0.000221059	0.3	0.000220376	0.3	0.000219371	0.3	0.000219012	0.3	0.000223608	0.3	0.000219443	0.3
	0.35	0.000254381	0.35	0.000258868	0.35	0.000256332	0.35	0.000254104	0.35	0.000255299	0.35	0.000254952	0.35	0.000254952	0.35	0.000256617	0.35	0.000251398	0.35	0.000252321	0.35	0.000251624	0.35	0.000257176	0.35	0.000256122	0.35	0.00025434			0.35	0.000256897	0.35	0.00025704	0.35	0.000257256	0.35	0.000258908	0.35	0.000256214	0.35	0.000255927	0.35	0.000256178	0.35	0.000261242	0.35	0.000256358	0.35
	0.4	0.000290874	0.4	0.000296376	0.4	0.000293585	0.4	0.000290937	0.4	0.000292305	0.4	0.000291993	0.4	0.000291993	0.4	0.000293683	0.4	0.000288019	0.4	0.000288956	0.4	0.000288284	0.4	0.000294444	0.4	0.000293355	0.4	0.000291689			0.4	0.00029374	0.4	0.000293094	0.4	0.000295176	0.4	0.000295824	0.4	0.000291622	0.4	0.000292484	0.4	0.000293022	0.4	0.00029963	0.4	0.000293165	0.4
	0.45	0.000328021	0.45	0.000334202	0.45	0.000330892	0.45	0.000328269	0.45	0.000329499	0.45	0.000329067	0.45	0.000329067	0.45	0.000331086	0.45	0.000324908	0.45	0.00032587	0.45	0.000325018	0.45	0.000331966	0.45	0.000331227	0.45	0.000329282			0.45	0.000330189	0.45	0.000330979	0.45	0.000333205	0.45	0.000333637	0.45	0.000329292	0.45	0.000328753	0.45	0.000330513	0.45	0.000337658	0.45	0.000330943	0.45
	0.5	0.000365342	0.5	0.000372198	0.5	0.000368415	0.5	0.000365646	0.5	0.000366933	0.5	0.000366497	0.5	0.000366497	0.5	0.000368665	0.5	0.000361947	0.5	0.000363163	0.5	0.000361911	0.5	0.000369704	0.5	0.000368078	0.5	0.000367282			0.5	0.000366889	0.5	0.000368254	0.5	0.000369223	0.5	0.000370624	0.5	0.000367894	0.5	0.000365058	0.5	0.000368074	0.5	0.000374286	0.5	0.000367464	0.5
	0.55	0.000402153	0.55	0.000410258	0.55	0.000406072	0.55	0.000402798	0.55	0.000404304	0.55	0.000403917	0.55	0.000403917	0.55	0.000406477	0.55	0.00039902	0.55	0.000399978	0.55	0.000399055	0.55	0.000407432	0.55	0.000406177	0.55	0.00040548			0.55	0.000405493	0.55	0.00040639	0.55	0.00040499	0.55	0.000408186	0.55	0.000404235	0.55	0.000403948	0.55	0.000404845	0.55	0.000413105	0.55	0.000404595	0.55
	0.6	0.000440075	0.6	0.000448462	0.6	0.00044381	0.6	0.000440486	0.6	0.000442081	0.6	0.000441588	0.6	0.000441588	0.6	0.000444152	0.6	0.000436118	0.6	0.000437243	0.6	0.000435956	0.6	0.000445209	0.6	0.00044407	0.6	0.000443002			0.6	0.000442874	0.6	0.000446286	0.6	0.000443736	0.6	0.00044722	0.6	0.000442048	0.6	0.000441654	0.6	0.000443449	0.6	0.000451422	0.6	0.000443521	0.6
	0.65	0.000478542	0.65	0.000486635	0.65	0.000481711	0.65	0.000478409	0.65	0.000479703	0.65	0.000479333	0.65	0.000479333	0.65	0.000482052	0.65	0.000473761	0.65	0.000474733	0.65	0.000473308	0.65	0.000483835	0.65	0.000482243	0.65	0.000481731			0.65	0.000480006	0.65	0.000482986	0.65	0.000485895	0.65	0.000487151	0.65	0.000481585	0.65	0.000479897	0.65	0.000482268	0.65	0.000490957	0.65	0.000480939	0.65
	0.7	0.000516955	0.7	0.000525809	0.7	0.000519955	0.7	0.000516204	0.7	0.000517416	0.7	0.000517648	0.7	0.000517648	0.7	0.000520215	0.7	0.000511623	0.7	0.000512733	0.7	0.000510919	0.7	0.000522471	0.7	0.000521689	0.7	0.000520487			0.7	0.000518752	0.7	0.00051922	0.7	0.000521805	0.7	0.000523313	0.7	0.000519291	0.7	0.000518501	0.7	0.000521158	0.7	0.000528951	0.7	0.000518717	0.7
	0.75	0.000557178	0.75	0.000564795	0.75	0.000558903	0.75	0.000555529	0.75	0.000556194	0.75	0.000556118	0.75	0.000556118	0.75	0.000559039	0.75	0.000549771	0.75	0.00055068	0.75	0.000548495	0.75	0.000560311	0.75	0.000558855	0.75	0.000559208			0.75	0.000558505	0.75	0.000558935	0.75	0.00055951	0.75	0.000562706	0.75	0.000554483	0.75	0.000555775	0.75	0.000559438	0.75	0.000568523	0.75	0.000558864	0.75
	0.8	0.000594503	0.8	0.000604505	0.8	0.00059721	0.8	0.000592776	0.8	0.000594311	0.8	0.000594065	0.8	0.000594065	0.8	0.000597498	0.8	0.000587619	0.8	0.000588941	0.8	0.000586707	0.8	0.000597795	0.8	0.000596724	0.8	0.000599365			0.8	0.000598292	0.8	0.000600268	0.8	0.000600735	0.8	0.000603069	0.8	0.000593661	0.8	0.000592512	0.8	0.000598652	0.8	0.00060763	0.8	0.000596425	0.8
	0.85	0.000629511	0.85	0.000642876	0.85	0.000635871	0.85	0.000631186	0.85	0.000632141	0.85	0.000632181	0.85	0.000632181	0.85	0.000635519	0.85	0.000626633	0.85	0.000625951	0.85	0.000623985	0.85	0.000636453	0.85	0.000629794	0.85	0.000638571			0.85	0.000632946	0.85	0.00064196	0.85	0.00063643	0.85	0.000639374	0.85	0.000640128	0.85	0.000633593	0.85	0.000637902	0.85	0.000647094	0.85	0.000633054	0.85
	0.9	0.00066896	0.9	0.000680006	0.9	0.00067327	0.9	0.000668207	0.9	0.000667857	0.9	0.000669898	0.9	0.000669898	0.9	0.000674332	0.9	0.000662466	0.9	0.000662621	0.9	0.000661087	0.9	0.000674194	0.9	0.000667473	0.9	0.00067657			0.9	0.000678444	0.9	0.000679988	0.9	0.000675392	0.9	0.000680922	0.9	0.000672088	0.9	0.000670364	0.9	0.000674099	0.9	0.000686919	0.9	0.000673165	0.9
	0.95	0.00070365	0.95	0.000716864	0.95	0.000710616	0.95	0.000705203	0.95	0.000704057	0.95	0.000704083	0.95	0.000704083	0.95	0.000710465	0.95	0.000698991	0.95	0.000699334	0.95	0.000697149	0.95	0.000710493	0.95	0.000702987	0.95	0.000712367			0.95	0.000710655	0.95	0.000710188	0.95	0.000715683	0.95	0.000720566	0.95	0.000705664	0.95	0.000707028	0.95	0.000709865	0.95	0.000725342	0.95	0.000713851	0.95
	1	0.000738139	1	0.000752286	1	0.000742449	1	0.000739649	1	0.000734388	1	0.000739388	1	0.000739388	1	0.000746679	1	0.000732554	1	0.000735994	1	0.000730177	1	0.000745237	1	0.000739862	1	0.000748567			1	0.000737193	1	0.000741322	1	0.000741825	1	0.000745487	1	0.000739275	1	0.000735972	1	0.000735972	1	0.000755578	1	0.000741538	1
	1.05	0.000765375	1.05	0.000784005	1.05	0.000766907	1.05	0.000772677	1.05	0.000761554	1.05	0.000764461	1.05	0.000764461	1.05	0.000773785	1.05	0.0007695	1.05	0.000762629	1.05	0.000759582	1.05	0.000773035	1.05	0.000759995	1.05	0.000783887			1.05	0.000752454	1.05	0.000758092	1.05	0.000734787	1.05	0.000746386	1.05	0.000750731	1.05	0.000752634	1.05	0.000740747	1.05	0.000757302	1.05	0.000742938	1.05
	1.1	0.00076732	1.1	0.000796002	1.1	0.000759298	1.1	0.000770086	1.1	0.000735006	1.1	0.000752418	1.1	0.000752418	1.1	0.000792674	1.1	0.000773615	1.1	0.000771759	1.1	0.000752114	1.1	0.000783972	1.1	0.000778035	1.1	0.000804607			1.1	0.000728538	1.1	0.000740424	1.1	0.000705843	1.1	0.0006639	1.1	0.000744052	1.1	0.000719382	1.1	0.00064889	1.1	0.000725306	1.1	0.000693562	1.1
	1.15	0.000667472	1.15	0.000666432	1.15	0.000674426	1.15	0.000673571	1.15	0.000616467	1.15	0.000645034	1.15	0.000645034	1.15	0.000692206	1.15	0.000668208	1.15	0.000655196	1.15	0.000649199	1.15	0.000674286	1.15	0.000629469	1.15	0.000654553			1.15	0.000690725	1.15	0.000719705	1.15	0.000624399	1.15	0.000551107	1.15	0.000655103	1.15	0.000602063	1.15	0.000608383	1.15	0.000616606	1.15	0.000553728	1.15
	1.2	0.000583245	1.2	0.000585186	1.2	0.000576027	1.2	0.000575868	1.2	0.000535248	1.2	0.000566757	1.2	0.000566757	1.2	0.000598516	1.2	0.000554407	1.2	0.00054783	1.2	0.000553056	1.2	0.000546967	1.2	0.000560036	1.2	0.000578263			1.2	0.000622748	1.2	0.000573659	1.2	0.000614165	1.2	0.000539149	1.2	0.000600303	1.2	0.000539904	1.2	0.000522739	1.2	0.000564824	1.2	0.000537102	1.2
	1.25	0.00023475	1.25	0.000212757	1.25	0.000111184	1.25	0.000128266	1.25	0.000127732	1.25	9.3547e-05	1.25	9.3547e-05	1.25	0.000347492	1.25	0.000230742	1.25	0.000170558	1.25	0.000138025	1.25	0.000171633	1.25	0.000161259	1.25	0.000424305			1.25	0.000598975	1.25	0.000579153	1.25	0.000592475	1.25	0.000502808	1.25	0.000588992	1.25	0.000540442	1.25	0.00050981	1.25	0.000544966	1.25	0.000486649	1.25
	1.3	0.000134442	1.3	0.000160989	1.3	9.27517e-05	1.3	0.000126452	1.3	0.000103402	1.3	9.70263e-05	1.3	9.70263e-05	1.3	0.00011182	1.3	0.000134365	1.3	0.000171318	1.3	0.000158242	1.3	0.000242191	1.3	0.000200135	1.3	0.000213034			1.3	0.000539365	1.3	0.00057294	1.3	0.000478964	1.3	0.000199585	1.3	0.000601597	1.3	0.000546474	1.3	0.000531429	1.3	0.000400788	1.3	0.000442336	1.3
	1.35	0.000122452	1.35	0.000262616	1.35	0.000125006	1.35	0.000100068	1.35	0.000117881	1.35	0.000115024	1.35	0.000115024	1.35	0.000138774	1.35	0.000178963	1.35	0.000193042	1.35	0.000134609	1.35	0.000186031	1.35	0.000184684	1.35	0.00019829			1.35	0.000575849	1.35	0.000241276	1.35	0.000248423	1.35	0.000216606	1.35	0.000282285	1.35	0.000312127	1.35	0.000459106	1.35	0.000335073	1.35	0.000177895	1.35
	1.4	0.000113637	1.4	0.000205643	1.4	0.000120919	1.4	0.000134949	1.4	0.000138962	1.4	0.0001383	1.4	0.0001383	1.4	0.000138417	1.4	0.000119603	1.4	0.000141263	1.4	0.000152065	1.4	0.000175215	1.4	0.000149194	1.4	0.000150442			1.4	0.000169743	1.4	0.000165184	1.4	0.000173478	1.4	0.000196605	1.4	0.000175741	1.4	0.000293345	1.4	0.000393139	1.4	0.000237937	1.4	0.000189494	1.4
	1.45	9.61982e-05	1.45	0.000191167	1.45	0.000173242	1.45	0.00012997	1.45	0.00014056	1.45	0.000110325	1.45	0.000110325	1.45	0.000138661	1.45	0.000135772	1.45	0.000148749	1.45	0.000185773	1.45	0.000162659	1.45	0.000156503	1.45	0.000166714			1.45	0.000152291	1.45	0.000178182	1.45	0.000184574	1.45	0.000223681	1.45	0.000176494	1.45	0.000207018	1.45	0.000179763	1.45	0.00023079	1.45	0.000194917	1.45
	1.5	0.000129142	1.5	0.000135481	1.5	0.000152076	1.5	0.000142272	1.5	0.000151985	1.5	0.000142985	1.5	0.000142985	1.5	0.000110848	1.5	0.000113249	1.5	0.000159537	1.5	0.000129355	1.5	0.000147943	1.5	0.000161725	1.5	0.000159982			1.5	0.000145253	1.5	0.000216821	1.5	0.000167338	1.5	0.000250397	1.5	0.000162992	1.5	0.000185508	1.5	0.000206013	1.5	0.000214775	1.5	0.000209424	1.5
	1.55	0.000173817	1.55	0.00015949	1.55	0.000138598	1.55	9.27517e-05	1.55	0.000167161	1.55	0.000133191	1.55	0.000133191	1.55	0.000140302	1.55	0.000162489	1.55	0.000155987	1.55	0.000139899	1.55	0.000128552	1.55	0.000142091	1.55	0.000167772			1.55	0.000160946	1.55	0.000215744	1.55	0.000157534	1.55	0.000269645	1.55	0.000200015	1.55	0.000160514	1.55	0.000144284	1.55	0.000289503	1.55	0.000152614	1.55
	1.6	0.000100427	1.6	0.000109217	1.6	0.000122025	1.6	9.6864e-05	1.6	0.000132396	1.6	0.000109105	1.6	0.000109105	1.6	0.000105526	1.6	0.000105357	1.6	0.000149739	1.6	0.000121685	1.6	9.8529e-05	1.6	0.000119627	1.6	0.000173684			1.6	0.000188202	1.6	0.000232837	1.6	0.000196855	1.6	0.000285301	1.6	0.000206336	1.6	0.000184144	1.6	0.000134408	1.6	0.000274026	1.6	0.000153872	1.6
	1.65	0.000103722	1.65	9.36914e-05	1.65	9.3809e-05	1.65	6.4472e-05	1.65	6.71946e-05	1.65	0.000109632	1.65	0.000109632	1.65	9.44982e-05	1.65	0.000111011	1.65	0.00010733	1.65	0.00012252	1.65	0.00010011	1.65	7.9294e-05	1.65	0.000115586			1.65	0.000207449	1.65	0.000241348	1.65	0.000238332	1.65	0.000301425	1.65	0.000177931	1.65	0.000190176	1.65	0.000163783	1.65	0.000279125	1.65	0.000157857	1.65
	1.7	0.000128095	1.7	0.000119457	1.7	5.9055e-05	1.7	7.0497e-05	1.7	6.65793e-05	1.7	6.05469e-05	1.7	6.05469e-05	1.7	7.15575e-05	1.7	9.44097e-05	1.7	8.42901e-05	1.7	0.000105756	1.7	0.000104211	1.7	0.000102305	1.7	9.67894e-05			1.7	0.00017671	1.7	0.000234561	1.7	0.000318483	1.7	0.000304227	1.7	0.000181594	1.7	0.000173335	1.7	0.000193229	1.7	0.000259303	1.7	0.000154051	1.7
	1.75	7.38448e-05	1.75	8.83488e-05	1.75	5.67001e-05	1.75	8.0447e-05	1.75	6.62681e-05	1.75	6.64871e-05	1.75	6.64871e-05	1.75	6.64977e-05	1.75	7.21693e-05	1.75	5.35848e-05	1.75	5.50451e-05	1.75	6.4104e-05	1.75	0.000100194	1.75	7.80529e-05			1.75	0.000187088	1.75	0.000224793	1.75	0.000280597	1.75	0.00026749	1.75	0.00017197	1.75	0.000190068	1.75	0.000231616	1.75	0.000252982	1.75	0.000189351	1.75
	1.8	6.83713e-05	1.8	7.52838e-05	1.8	5.49533e-05	1.8	7.2173e-05	1.8	8.22254e-05	1.8	4.85674e-05	1.8	4.85674e-05	1.8	6.66038e-05	1.8	8.44033e-05	1.8	7.12888e-05	1.8	7.13666e-05	1.8	6.53132e-05	1.8	8.60616e-05	1.8	7.64512e-05			1.8	0.00022307	1.8	0.000246842	1.8	0.000216463	1.8	0.000253593	1.8	0.000144823	1.8	0.000238367	1.8	0.000251726	1.8	0.000223465	1.8	0.000227056	1.8
	1.85	5.67101e-05	1.85	7.46791e-05	1.85	7.4139e-05	1.85	6.94646e-05	1.85	5.96738e-05	1.85	6.3319e-05	1.85	6.3319e-05	1.85	5.42884e-05	1.85	6.64306e-05	1.85	5.21776e-05	1.85	5.21387e-05	1.85	8.13695e-05	1.85	7.44251e-05	1.85	6.44187e-05			1.85	0.000248423	1.85	0.000198866	1.85	0.000264833	1.85	0.000246806	1.85	0.0001724	1.85	0.000176603	1.85	0.000249212	1.85	0.000319452	1.85	0.000272626	1.85
	1.9	5.91851e-05	1.9	4.76336e-05	1.9	6.78735e-05	1.9	4.51696e-05	1.9	6.56458e-05	1.9	4.97024e-05	1.9	4.97024e-05	1.9	7.02988e-05	1.9	6.57835e-05	1.9	5.15765e-05	1.9	6.09641e-05	1.9	9.59302e-05	1.9	8.18044e-05	1.9	5.23543e-05			1.9	0.000235207	1.9	0.00026214	1.9	0.000261817	1.9	0.000223033	1.9	0.000141518	1.9	0.000132253	1.9	0.000196712	1.9	0.000188489	1.9	0.000244005	1.9
	1.95	5.49033e-05	1.95	5.03491e-05	1.95	6.4235e-05	1.95	5.02188e-05	1.95	5.80756e-05	1.95	5.16506e-05	1.95	5.16506e-05	1.95	5.03531e-05	1.95	7.00513e-05	1.95	4.60852e-05	1.95	6.20461e-05	1.95	8.05316e-05	1.95	5.84395e-05	1.95	5.03955e-05			1.95	0.000205977	1.95	0.000165973	1.95	0.000213445	1.95	0.000142812	1.95	0.000174053	1.95	0.000163997	1.95	0.000113509	1.95	0.00017969	1.95	0.000200338	1.95
	1.95	2.72496e-05	1.95	5.59888e-05	1.95	3.81014e-05	1.95	4.09054e-05	1.95	4.66653e-05	1.95	4.09653e-05	1.95	4.09653e-05	1.95	4.0732e-05	1.95	3.9452e-05	1.95	3.45442e-05	1.95	5.24074e-05	1.95	4.07461e-05	1.95	4.27545e-05	1.95	6.19117e-05			1.95	0.000127836	1.95	0.000167409	1.95	0.000124892	1.95	0.000143386	1.95	0.000147228	1.95	0.000174627	1.95	0.000130997	1.95	0.000120152	1.95	0.000139651	1.95
	1.9	2.98024e-05	1.9	4.04382e-05	1.9	3.60011e-05	1.9	3.6535e-05	1.9	5.6944e-05	1.9	5.24604e-05	1.9	5.24604e-05	1.9	3.12877e-05	1.9	5.01657e-05	1.9	2.88091e-05	1.9	4.52049e-05	1.9	4.0693e-05	1.9	4.63327e-05	1.9	7.02033e-05			1.9	0.000121732	1.9	0.000160694	1.9	0.000108517	1.9	0.000129489	1.9	0.000106901	1.9	0.000141554	1.9	0.000128843	1.9	0.000130494	1.9	0.000101838	1.9
	1.85	3.2228e-05	1.85	3.14678e-05	1.85	3.4166e-05	1.85	3.52869e-05	1.85	7.91847e-05	1.85	4.19589e-05	1.85	4.19589e-05	1.85	2.80347e-05	1.85	3.96818e-05	1.85	2.73311e-05	1.85	4.17291e-05	1.85	3.33738e-05	1.85	4.17857e-05	1.85	5.50557e-05			1.85	0.000108984	1.85	0.000138861	1.85	0.000121624	1.85	0.000123204	1.85	0.000101012	1.85	0.000125538	1.85	0.000107404	1.85	0.000118213	1.85	9.07779e-05	1.85
	1.8	2.81441e-05	1.8	2.7239e-05	1.8	3.07044e-05	1.8	3.1896e-05	1.8	2.32826e-05	1.8	3.83135e-05	1.8	3.83135e-05	1.8	2.63127e-05	1.8	3.54494e-05	1.8	2.62951e-05	1.8	3.6885e-05	1.8	2.73135e-05	1.8	3.87378e-05	1.8	5.8199e-05			1.8	0.000104495	1.8	0.000127083	1.8	0.000120008	1.8	0.000105716	1.8	9.83906e-05	1.8	0.000103813	1.8	9.64153e-05	1.8	0.000114874	1.8	8.87668e-05	1.8
	1.75	2.66768e-05	1.75	2.63833e-05	1.75	2.87597e-05	1.75	3.31477e-05	1.75	2.19001e-05	1.75	4.03996e-05	1.75	4.03996e-05	1.75	2.40074e-05	1.75	3.40952e-05	1.75	2.48984e-05	1.75	3.47034e-05	1.75	2.5054e-05	1.75	3.62061e-05	1.75	4.88715e-05			1.75	9.74929e-05	1.75	0.000127658	1.75	0.000106075	1.75	9.84263e-05	1.75	9.52661e-05	1.75	0.000111749	1.75	8.71146e-05	1.75	0.000108266	1.75	8.35955e-05	1.75
	1.7	2.38446e-05	1.7	2.39295e-05	1.7	2.69953e-05	1.7	3.18359e-05	1.7	2.06519e-05	1.7	3.84266e-05	1.7	3.84266e-05	1.7	2.18292e-05	1.7	3.09519e-05	1.7	2.92687e-05	1.7	3.28753e-05	1.7	2.44848e-05	1.7	3.50746e-05	1.7	4.47062e-05			1.7	9.49073e-05	1.7	0.000121624	1.7	0.000100079	1.7	9.26447e-05	1.7	8.11183e-05	1.7	0.000102627	1.7	8.5032e-05	1.7	9.6308e-05	1.7	7.47621e-05	1.7
	1.65	2.28157e-05	1.65	2.23985e-05	1.65	2.58391e-05	1.65	2.89683e-05	1.65	2.16278e-05	1.65	3.43462e-05	1.65	3.43462e-05	1.65	2.06306e-05	1.65	2.81408e-05	1.65	2.57399e-05	1.65	3.27374e-05	1.65	2.32012e-05	1.65	3.13125e-05	1.65	4.5714e-05			1.65	8.31282e-05	1.65	0.000110672	1.65	9.18186e-05	1.65	9.40454e-05	1.65	7.82454e-05	1.65	0.000106003	1.65	8.5032e-05	1.65	9.2932e-05	1.65	7.43663e-05	1.65
	1.6	2.1663e-05	1.6	2.12811e-05	1.6	2.43964e-05	1.6	2.69953e-05	1.6	2.08075e-05	1.6	3.54459e-05	1.6	3.54459e-05	1.6	1.92446e-05	1.6	2.68078e-05	1.6	2.44247e-05	1.6	3.15847e-05	1.6	2.11151e-05	1.6	2.92475e-05	1.6	4.17221e-05			1.6	8.21948e-05	1.6	0.000104818	1.6	8.86953e-05	1.6	8.3524e-05	1.6	7.70235e-05	1.6	0.000101838	1.6	7.77423e-05	1.6	9.01306e-05	1.6	6.84774e-05	1.6
	1.55	2.00436e-05	1.55	2.00365e-05	1.55	2.2975e-05	1.55	2.29785e-05	1.55	1.94922e-05	1.55	3.33456e-05	1.55	3.33456e-05	1.55	1.81061e-05	1.55	2.59415e-05	1.55	2.34063e-05	1.55	3.04922e-05	1.55	1.99341e-05	1.55	2.77908e-05	1.55	4.00354e-05			1.55	7.77781e-05	1.55	9.72414e-05	1.55	8.50677e-05	1.55	7.65932e-05	1.55	7.43306e-05	1.55	8.7043e-05	1.55	7.41875e-05	1.55	8.25179e-05	1.55	6.47068e-05	1.55
	1.5	1.88556e-05	1.5	1.87919e-05	1.5	2.05883e-05	1.5	2.14758e-05	1.5	1.86294e-05	1.5	3.32537e-05	1.5	3.32537e-05	1.5	1.7024e-05	1.5	2.48135e-05	1.5	2.22571e-05	1.5	2.88409e-05	1.5	1.86753e-05	1.5	2.50081e-05	1.5	3.66234e-05			1.5	7.45106e-05	1.5	8.9916e-05	1.5	7.34329e-05	1.5	7.51209e-05	1.5	6.84059e-05	1.5	8.42416e-05	1.5	6.81543e-05	1.5	7.41518e-05	1.5	6.08289e-05	1.5
	1.45	1.80246e-05	1.45	1.77913e-05	1.45	1.97008e-05	1.45	2.03232e-05	1.45	1.78338e-05	1.45	3.2451e-05	1.45	3.2451e-05	1.45	1.59775e-05	1.45	2.36644e-05	1.45	2.09843e-05	1.45	2.74194e-05	1.45	1.77596e-05	1.45	2.5503e-05	1.45	3.45725e-05			1.45	6.84416e-05	1.45	8.56066e-05	1.45	6.63233e-05	1.45	7.42948e-05	1.45	6.35934e-05	1.45	8.89456e-05	1.45	6.4348e-05	1.45	7.73478e-05	1.45	5.75614e-05	1.45
	1.4	1.67764e-05	1.4	1.7176e-05	1.4	1.78338e-05	1.4	1.93295e-05	1.4	1.5875e-05	1.4	3.33526e-05	1.4	3.33526e-05	1.4	1.51677e-05	1.4	2.26108e-05	1.4	2.01993e-05	1.4	2.61431e-05	1.4	1.66599e-05	1.4	2.21157e-05	1.4	3.2352e-05			1.4	6.42395e-05	1.4	8.48162e-05	1.4	6.12593e-05	1.4	7.24995e-05	1.4	6.16908e-05	1.4	8.40986e-05	1.4	6.30188e-05	1.4	7.68089e-05	1.4	5.18513e-05	1.4
	1.35	1.58501e-05	1.35	1.58643e-05	1.35	1.70029e-05	1.35	1.73529e-05	1.35	1.39726e-05	1.35	2.82823e-05	1.35	2.82823e-05	1.35	1.41848e-05	1.35	2.20062e-05	1.35	1.90359e-05	1.35	2.58496e-05	1.35	1.58077e-05	1.35	2.08923e-05	1.35	3.11711e-05			1.35	6.04701e-05	1.35	8.33082e-05	1.35	6.02543e-05	1.35	6.71124e-05	1.35	6.00028e-05	1.35	7.99322e-05	1.35	5.9967e-05	1.35	6.7544e-05	1.35	4.93014e-05	1.35
	1.3	1.49449e-05	1.3	1.45453e-05	1.3	1.62215e-05	1.3	1.64372e-05	1.3	1.30887e-05	1.3	2.49054e-05	1.3	2.49054e-05	1.3	1.3315e-05	1.3	2.06978e-05	1.3	1.8297e-05	1.3	2.44387e-05	1.3	1.6773e-05	1.3	2.02982e-05	1.3	2.99088e-05			1.3	5.476e-05	1.3	7.63416e-05	1.3	5.09894e-05	1.3	6.23727e-05	1.3	5.57291e-05	1.3	7.43663e-05	1.3	5.59807e-05	1.3	6.35934e-05	1.3	5.03075e-05	1.3
	1.25	1.3923e-05	1.25	1.39619e-05	1.25	1.50936e-05	1.25	1.50441e-05	1.25	1.23533e-05	1.25	2.39685e-05	1.25	2.39685e-05	1.25	1.25442e-05	1.25	2.06978e-05	1.25	1.74555e-05	1.25	2.0818e-05	1.25	1.58219e-05	1.25	1.84385e-05	1.25	2.83247e-05			1.25	5.31435e-05	1.25	7.13503e-05	1.25	4.44531e-05	1.25	5.58007e-05	1.25	5.27132e-05	1.25	7.0883e-05	1.25	5.33593e-05	1.25	5.46527e-05	1.25	4.60339e-05	1.25
	1.2	1.29472e-05	1.2	1.30603e-05	1.2	1.45454e-05	1.2	1.41354e-05	1.2	1.15435e-05	1.2	1.95911e-05	1.2	1.95911e-05	1.2	1.16178e-05	1.2	1.59103e-05	1.2	1.69958e-05	1.2	1.47434e-05	1.2	1.39019e-05	1.2	1.71514e-05	1.2	2.62386e-05			1.2	5.22101e-05	1.2	6.72925e-05	1.2	4.16529e-05	1.2	5.30004e-05	1.2	4.60696e-05	1.2	6.84416e-05	1.2	5.10967e-05	1.2	5.28562e-05	1.2	4.05395e-05	1.2
	1.15	1.0861e-05	1.15	1.27102e-05	1.15	1.35095e-05	1.15	1.26396e-05	1.15	1.1289e-05	1.15	1.99907e-05	1.15	1.99907e-05	1.15	1.07585e-05	1.15	1.51253e-05	1.15	1.59881e-05	1.15	1.39797e-05	1.15	1.32018e-05	1.15	1.6674e-05	1.15	2.48772e-05			1.15	4.91583e-05	1.15	6.48141e-05	1.15	3.91746e-05	1.15	4.82607e-05	1.15	4.38786e-05	1.15	6.68252e-05	1.15	4.84753e-05	1.15	5.66995e-05	1.15	3.5727e-05	1.15
	1.1	1.00831e-05	1.1	1.14515e-05	1.1	1.3711e-05	1.1	1.17769e-05	1.1	1.06454e-05	1.1	1.51855e-05	1.1	1.51855e-05	1.1	1.00089e-05	1.1	1.43368e-05	1.1	1.50476e-05	1.1	1.2629e-05	1.1	1.1791e-05	1.1	1.51536e-05	1.1	2.36043e-05			1.1	4.3987e-05	1.1	6.30546e-05	1.1	3.75593e-05	1.1	4.59981e-05	1.1	4.16887e-05	1.1	5.78487e-05	1.1	4.54593e-05	1.1	5.40411e-05	1.1	3.53324e-05	1.1
	1.05	1.31593e-05	1.05	1.13844e-05	1.05	1.1692e-05	1.05	1.06242e-05	1.05	9.8393e-06	1.05	1.37604e-05	1.05	1.37604e-05	1.05	9.40788e-06	1.05	1.28623e-05	1.05	1.08434e-05	1.05	1.18971e-05	1.05	1.08045e-05	1.05	1.41848e-05	1.05	2.17869e-05			1.05	4.00007e-05	1.05	5.75972e-05	1.05	3.45063e-05	1.05	4.1796e-05	1.05	3.93546e-05	1.05	5.21028e-05	1.05	4.40586e-05	1.05	4.69315e-05	1.05	3.70204e-05	1.05
	1	1.25653e-05	1	1.00725e-05	1	1.13739e-05	1	9.8145e-06	1	9.27353e-06	1	1.29296e-05	1	1.29296e-05	1	8.7148e-06	1	1.20881e-05	1	1.13031e-05	1	1.13173e-05	1	1.18794e-05	1	1.31983e-05	1	2.02063e-05			1	3.80254e-05	1	5.2892e-05	1	3.2891e-05	1	3.84212e-05	1	3.73077e-05	1	5.1384e-05	1	4.0611e-05	1	4.63212e-05	1	3.14903e-05	1
	0.95	1.05711e-05	0.95	1.01645e-05	0.95	1.16001e-05	0.95	8.93056e-06	0.95	8.65829e-06	0.95	1.06242e-05	0.95	1.06242e-05	0.95	8.06773e-06	0.95	1.10945e-05	0.95	9.11081e-06	0.95	1.0504e-05	0.95	1.10803e-05	0.95	1.22224e-05	0.95	1.8548e-05			0.95	3.63016e-05	0.95	5.06306e-05	0.95	2.97308e-05	0.95	3.35729e-05	0.95	3.37529e-05	0.95	4.95529e-05	0.95	3.84569e-05	0.95	4.35197e-05	0.95	2.82586e-05	0.95
	0.9	7.02822e-06	0.9	9.59873e-06	0.9	8.92341e-06	0.9	8.03244e-06	0.9	8.2022e-06	0.9	1.01504e-05	0.9	1.01504e-05	0.9	7.47025e-06	0.9	1.07691e-05	0.9	8.4815e-06	0.9	9.61649e-06	0.9	1.01469e-05	0.9	1.12394e-05	0.9	1.64088e-05			0.9	3.37172e-05	0.9	4.72903e-05	0.9	2.68936e-05	0.9	3.28553e-05	0.9	3.08442e-05	0.9	4.58181e-05	0.9	3.57997e-05	0.9	4.22633e-05	0.9	2.68221e-05	0.9
	0.85	6.43063e-06	0.85	8.94106e-06	0.85	8.4461e-06	0.85	7.57635e-06	0.85	6.87969e-06	0.85	9.03654e-06	0.85	9.03654e-06	0.85	7.12371e-06	0.85	1.07551e-05	0.85	7.81667e-06	0.85	8.82447e-06	0.85	9.18508e-06	0.85	8.44252e-06	0.85	1.53127e-05			0.85	3.15261e-05	0.85	4.22275e-05	0.85	2.68221e-05	0.85	3.02696e-05	0.85	2.78628e-05	0.85	4.25863e-05	0.85	3.49021e-05	0.85	3.97849e-05	0.85	2.55287e-05	0.85
	0.8	5.89323e-06	0.8	9.38308e-06	0.8	7.76017e-06	0.8	6.52969e-06	0.8	7.13789e-06	0.8	8.06069e-06	0.8	8.06069e-06	0.8	6.52611e-06	0.8	1.02706e-05	0.8	7.04241e-06	0.8	1.06065e-05	0.8	6.58619e-06	0.8	7.39241e-06	0.8	1.31134e-05			0.8	2.84374e-05	0.8	3.94976e-05	0.8	2.44164e-05	0.8	2.75397e-05	0.8	2.70009e-05	0.8	3.80981e-05	0.8	3.24237e-05	0.8	3.86357e-05	0.8	2.36261e-05	0.8
	0.75	5.13649e-06	0.75	7.18379e-06	0.75	6.83737e-06	0.75	5.85437e-06	0.75	6.03819e-06	0.75	7.25806e-06	0.75	7.25806e-06	0.75	5.85783e-06	0.75	8.24451e-06	0.75	5.37694e-06	0.75	9.24516e-06	0.75	5.86498e-06	0.75	6.40595e-06	0.75	1.15365e-05			0.75	2.6176e-05	0.75	3.51524e-05	0.75	2.08604e-05	0.75	2.86531e-05	0.75	2.47395e-05	0.75	3.89957e-05	0.75	2.73609e-05	0.75	3.50094e-05	0.75	1.92094e-05	0.75
	0.7	4.71926e-06	0.7	6.22904e-06	0.7	6.38115e-06	0.7	5.32043e-06	0.7	4.64153e-06	0.7	6.74176e-06	0.7	6.74176e-06	0.7	5.29218e-06	0.7	6.08766e-06	0.7	5.02694e-06	0.7	8.42488e-06	0.7	5.32746e-06	0.7	5.82957e-06	0.7	1.03095e-05			0.7	2.32673e-05	0.7	3.00181e-05	0.7	1.87778e-05	0.7	2.67506e-05	0.7	2.29442e-05	0.7	3.7415e-05	0.7	2.49183e-05	0.7	2.72882e-05	0.7	1.77729e-05	0.7
	0.65	4.13227e-06	0.65	5.46885e-06	0.65	5.78368e-06	0.65	4.42934e-06	0.65	3.81064e-06	0.65	6.07705e-06	0.65	6.07705e-06	0.65	5.09405e-06	0.65	6.09827e-06	0.65	4.12178e-06	0.65	6.66404e-06	0.65	4.25613e-06	0.65	5.26738e-06	0.65	9.6271e-06			0.65	2.02501e-05	0.65	2.67136e-05	0.65	1.74499e-05	0.65	2.38776e-05	0.65	2.19738e-05	0.65	3.41475e-05	0.65	2.22969e-05	0.65	2.68221e-05	0.65	1.76644e-05	0.65
	0.6	3.63731e-06	0.6	4.99511e-06	0.6	4.94564e-06	0.6	3.87073e-06	0.6	2.72858e-06	0.6	5.51844e-06	0.6	5.51844e-06	0.6	4.3056e-06	0.6	4.80771e-06	0.6	3.6515e-06	0.6	6.00278e-06	0.6	3.77524e-06	0.6	4.72641e-06	0.6	8.59463e-06			0.6	1.96397e-05	0.6	2.54929e-05	0.6	1.6228e-05	0.6	2.262e-05	0.6	1.97113e-05	0.6	3.12746e-05	0.6	2.15077e-05	0.6	2.39849e-05	0.6	1.58691e-05	0.6
	0.55	2.97964e-06	0.55	4.11463e-06	0.55	4.43995e-06	0.55	3.43227e-06	0.55	2.57301e-06	0.55	4.83954e-06	0.55	4.83954e-06	0.55	3.82125e-06	0.55	4.24552e-06	0.55	3.87073e-06	0.55	5.45478e-06	0.55	3.02565e-06	0.55	4.2243e-06	0.55	7.68232e-06			0.55	1.76644e-05	0.55	2.31946e-05	0.55	1.47915e-05	0.55	2.06816e-05	0.55	1.77371e-05	0.55	2.79713e-05	0.55	1.92094e-05	0.55	1.51873e-05	0.55	1.37866e-05	0.55
	0.5	2.1311e-06	0.5	2.97606e-06	0.5	3.98386e-06	0.5	2.83825e-06	0.5	2.16293e-06	0.5	4.27377e-06	0.5	4.27377e-06	0.5	3.2413e-06	0.5	3.64089e-06	0.5	3.3828e-06	0.5	5.32043e-06	0.5	2.62606e-06	0.5	3.28016e-06	0.5	6.79481e-06			0.5	1.51157e-05	0.5	1.95682e-05	0.5	1.26374e-05	0.5	1.78087e-05	0.5	1.70898e-05	0.5	2.53856e-05	0.5	1.61564e-05	0.5	1.45411e-05	0.5	1.26016e-05	0.5
	0.45	1.83761e-06	0.45	2.65789e-06	0.45	3.30496e-06	0.45	2.24781e-06	0.45	1.79875e-06	0.45	3.51357e-06	0.45	3.51357e-06	0.45	2.84183e-06	0.45	3.01147e-06	0.45	2.74277e-06	0.45	5.29218e-06	0.45	2.24066e-06	0.45	2.86651e-06	0.45	6.20437e-06			0.45	1.44327e-05	0.45	1.70898e-05	0.45	1.23858e-05	0.45	1.50788e-05	0.45	1.49357e-05	0.45	2.20454e-05	0.45	1.39666e-05	0.45	1.32835e-05	0.45	1.12724e-05	0.45
	0.4	1.26827e-06	0.4	2.17342e-06	0.4	2.96903e-06	0.4	1.97899e-06	0.4	1.56891e-06	0.4	3.22008e-06	0.4	3.22008e-06	0.4	2.30432e-06	0.4	2.17354e-06	0.4	2.37858e-06	0.4	4.56727e-06	0.4	1.81282e-06	0.4	2.49529e-06	0.4	4.97746e-06			0.4	1.27447e-05	0.4	1.52588e-05	0.4	1.02317e-05	0.4	1.3392e-05	0.4	1.22786e-05	0.4	1.89936e-05	0.4	1.29962e-05	0.4	1.03748e-05	0.4	1.00517e-05	0.4
	0.35	1.0066e-06	0.35	1.71733e-06	0.35	2.4246e-06	0.35	1.48749e-06	0.35	1.42038e-06	0.35	2.59078e-06	0.35	2.59078e-06	0.35	1.89769e-06	0.35	1.70672e-06	0.35	2.00379e-06	0.35	3.7576e-06	0.35	1.79517e-06	0.35	1.8729e-06	0.35	4.12524e-06			0.35	1.2027e-05	0.35	1.26016e-05	0.35	9.62138e-06	0.35	1.25301e-05	0.35	1.14167e-05	0.35	1.6731e-05	0.35	1.08421e-05	0.35	1.00875e-05	0.35	8.83102e-06	0.35
	0.3	7.8392e-07	0.3	1.38855e-06	0.3	2.07806e-06	0.3	1.27888e-06	0.3	7.8392e-07	0.3	2.15232e-06	0.3	2.15232e-06	0.3	1.49107e-06	0.3	1.40977e-06	0.3	1.84822e-06	0.3	2.74277e-06	0.3	1.45924e-06	0.3	1.44863e-06	0.3	3.52776e-06			0.3	1.01602e-05	0.3	1.08778e-05	0.3	9.08256e-06	0.3	1.09136e-05	0.3	9.54866e-06	0.3	1.48284e-05	0.3	9.72867e-06	0.3	8.83102e-06	0.3	9.18984e-06	0.3
	0.25	6.63638e-07	0.25	1.08802e-06	0.25	1.67847e-06	0.25	8.82864e-07	0.25	7.0262e-07	0.25	1.61481e-06	0.25	1.61481e-06	0.25	1.04904e-06	0.25	1.22237e-06	0.25	1.28603e-06	0.25	1.77395e-06	0.25	1.13392e-06	0.25	1.10209e-06	0.25	2.57659e-06			0.25	8.90255e-06	0.25	8.72374e-06	0.25	7.5388e-06	0.25	8.86679e-06	0.25	7.35879e-06	0.25	1.22428e-05	0.25	8.72374e-06	0.25	7.57456e-06	0.25	6.02961e-06	0.25
	0.2	4.51565e-07	0.2	8.8644e-07	0.2	1.20819e-06	0.2	7.55668e-07	0.2	5.1868e-07	0.2	1.19758e-06	0.2	1.19758e-06	0.2	8.36968e-07	0.2	9.14693e-07	0.2	1.04558e-06	0.2	1.49107e-06	0.2	7.87497e-07	0.2	8.44002e-07	0.2	1.88708e-06			0.2	7.50184e-06	0.2	7.28726e-06	0.2	6.06537e-06	0.2	7.35879e-06	0.2	6.46114e-06	0.2	1.0519e-05	0.2	6.28114e-06	0.2	5.49197e-06	0.2	4.88043e-06	0.2
	0.15	3.20673e-07	0.15	5.8949e-07	0.15	7.98106e-07	0.15	5.04613e-07	0.15	3.66688e-07	0.15	9.32455e-07	0.15	9.32455e-07	0.15	8.08716e-07	0.15	6.70791e-07	0.15	7.06077e-07	0.15	1.1127e-06	0.15	9.67741e-07	0.15	7.37906e-07	0.15	1.42741e-06			0.15	5.85079e-06	0.15	5.63502e-06	0.15	4.8089e-06	0.15	5.99384e-06	0.15	5.52773e-06	0.15	7.86185e-06	0.15	5.38349e-06	0.15	4.0555e-06	0.15	4.91738e-06	0.15
	0.1	2.03967e-07	0.1	3.56078e-07	0.1	4.9746e-07	0.1	3.70264e-07	0.1	2.57015e-07	0.1	6.17743e-07	0.1	6.17743e-07	0.1	4.26769e-07	0.1	4.51565e-07	0.1	4.62174e-07	0.1	6.45995e-07	0.1	6.03557e-07	0.1	4.94003e-07	0.1	8.82864e-07			0.1	4.48585e-06	0.1	4.91738e-06	0.1	3.98278e-06	0.1	4.16279e-06	0.1	4.34279e-06	0.1	5.2762e-06	0.1	4.01855e-06	0.1	3.87549e-06	0.1	3.37243e-06	0.1
	0.05	1.05023e-07	0.05	2.28763e-07	0.05	2.42949e-07	0.05	5.43475e-07	0.05	1.72257e-07	0.05	3.10063e-07	0.05	3.10063e-07	0.05	2.14577e-07	0.05	2.32339e-07	0.05	2.46406e-07	0.05	3.34859e-07	0.05	1.72257e-07	0.05	2.71201e-07	0.05	7.06077e-07			0.05	3.40819e-06	0.05	3.62396e-06	0.05	2.97785e-06	0.05	3.5882e-06	0.05	3.40819e-06	0.05	3.69549e-06	0.05	3.19362e-06	0.05	3.04937e-06	0.05	2.87056e-06	0.05
[truncated: 37 more columns]

## Sheet: fig.1d
V	I1 (A)	I2	…
-0.05	4.33922e-08	3.27826e-08	7.16448e-08	4.68493e-08	6.80685e-08	7.86781e-08	6.46114e-08	6.80685e-08	6.80685e-08	8.22544e-08	8.92878e-08	5.74589e-08	7.86781e-08	7.52211e-08	6.80685e-08	8.22544e-08	5.74589e-08	6.46114e-08	9.2864e-08	5.74589e-08	6.80685e-08	5.40018e-08	4.33922e-08	4.68493e-08	4.33922e-08	9.64403e-08	1.03474e-07	9.64403e-08	7.52211e-08	5.74589e-08	9.2864e-08	8.22544e-08	7.52211e-08	7.52211e-08	6.10352e-08	6.46114e-08	4.68493e-08	8.92878e-08	6.46114e-08	6.46114e-08	6.10352e-08	2.92063e-08	8.22544e-08	6.80685e-08	6.46114e-08	7.52211e-08	1.1766e-07	9.64403e-08	9.2864e-08
-0.1	2.02417e-07	1.88351e-07	1.95384e-07	2.02417e-07	2.2018e-07	1.95384e-07	1.9896e-07	2.05994e-07	2.05994e-07	2.05994e-07	2.37823e-07	2.34246e-07	2.30789e-07	2.13027e-07	1.9896e-07	1.84774e-07	1.70589e-07	2.05994e-07	1.95384e-07	1.9896e-07	1.95384e-07	1.84774e-07	1.95384e-07	1.9896e-07	2.13027e-07	2.44856e-07	2.34246e-07	2.30789e-07	2.30789e-07	1.84774e-07	2.0957e-07	2.16603e-07	2.27213e-07	2.2018e-07	2.2018e-07	2.2018e-07	1.95384e-07	2.34246e-07	2.16603e-07	1.91808e-07	2.13027e-07	2.02417e-07	2.05994e-07	1.84774e-07	1.9896e-07	2.2018e-07	2.34246e-07	2.27213e-07	2.27213e-07
-0.15	3.72171e-07	3.89814e-07	4.00424e-07	4.35829e-07	4.00424e-07	4.00424e-07	3.96967e-07	3.96967e-07	4.35829e-07	4.2522e-07	4.18186e-07	4.2522e-07	4.1461e-07	4.1461e-07	4.28796e-07	3.96967e-07	4.35829e-07	4.32253e-07	4.1461e-07	4.35829e-07	4.18186e-07	4.42863e-07	4.18186e-07	3.93391e-07	4.11034e-07	4.67658e-07	4.42863e-07	4.11034e-07	4.21643e-07	3.86357e-07	4.21643e-07	4.50015e-07	4.2522e-07	4.28796e-07	4.1461e-07	4.50015e-07	3.61562e-07	4.53472e-07	4.42863e-07	4.04e-07	4.07577e-07	4.11034e-07	4.1461e-07	4.42863e-07	3.82781e-07	4.35829e-07	4.39405e-07	4.28796e-07	4.18186e-07
-0.2	7.04527e-07	7.08103e-07	7.11679e-07	7.2217e-07	7.2217e-07	7.1156e-07	7.15137e-07	7.1156e-07	7.18713e-07	7.2217e-07	7.32899e-07	7.29322e-07	7.43389e-07	7.71761e-07	7.71761e-07	6.93917e-07	7.25746e-07	7.3278e-07	7.39932e-07	7.2217e-07	6.86884e-07	6.62088e-07	7.25746e-07	7.08103e-07	7.00951e-07	8.00014e-07	7.43389e-07	7.2217e-07	7.1156e-07	6.83308e-07	7.18713e-07	7.85828e-07	7.29322e-07	7.00951e-07	7.53999e-07	7.57575e-07	7.1156e-07	7.85828e-07	7.64608e-07	7.18713e-07	7.1156e-07	7.18713e-07	7.15137e-07	7.18713e-07	7.00951e-07	7.50542e-07	7.53999e-07	7.32899e-07	7.25746e-07
-0.25	1.104e-06	1.10054e-06	1.1394e-06	1.12879e-06	1.18542e-06	1.12176e-06	1.14298e-06	1.14298e-06	1.15001e-06	1.14298e-06	1.1642e-06	1.15001e-06	1.17123e-06	1.16766e-06	1.17481e-06	1.13583e-06	1.16062e-06	1.15359e-06	1.12879e-06	1.17826e-06	1.11473e-06	1.14655e-06	1.15359e-06	1.11115e-06	1.13595e-06	1.23489e-06	1.1642e-06	1.14655e-06	1.14298e-06	1.11461e-06	1.13595e-06	1.15716e-06	1.14655e-06	1.1394e-06	1.19245e-06	1.2207e-06	1.15359e-06	1.19948e-06	1.16777e-06	1.1642e-06	1.15359e-06	1.1394e-06	1.14298e-06	1.104e-06	1.11818e-06	1.16777e-06	1.16062e-06	1.17123e-06	1.17481e-06
-0.3	1.68037e-06	1.68037e-06	1.70159e-06	1.70159e-06	1.78647e-06	1.75107e-06	1.72639e-06	1.72997e-06	1.7122e-06	1.737e-06	1.7724e-06	1.737e-06	1.78647e-06	1.76167e-06	1.75822e-06	1.72281e-06	1.74046e-06	1.74403e-06	1.76871e-06	1.77932e-06	1.71924e-06	1.71924e-06	1.77228e-06	1.7122e-06	1.73342e-06	1.84655e-06	1.73342e-06	1.737e-06	1.737e-06	1.67334e-06	1.72985e-06	1.74403e-06	1.72985e-06	1.75822e-06	1.80066e-06	1.74761e-06	1.76883e-06	1.7935e-06	1.77944e-06	1.77574e-06	1.75464e-06	1.70863e-06	1.74749e-06	1.68741e-06	1.72627e-06	1.77586e-06	1.79005e-06	1.76525e-06	1.75464e-06
-0.35	2.45464e-06	2.45476e-06	2.52187e-06	2.48301e-06	2.55728e-06	2.49362e-06	2.51484e-06	2.50781e-06	2.4972e-06	2.52187e-06	2.54667e-06	2.52545e-06	2.58911e-06	2.57134e-06	2.60317e-06	2.55013e-06	2.52533e-06	2.53248e-06	2.53594e-06	2.56431e-06	2.49004e-06	2.51484e-06	2.52545e-06	2.52187e-06	2.51126e-06	2.64919e-06	2.51126e-06	2.49004e-06	2.51842e-06	2.49004e-06	2.50065e-06	2.55728e-06	2.4972e-06	2.49004e-06	2.60675e-06	2.58911e-06	2.57134e-06	2.5785e-06	2.67744e-06	2.56073e-06	2.56419e-06	2.50769e-06	2.49708e-06	2.47586e-06	2.50411e-06	2.54667e-06	2.59614e-06	2.53963e-06	2.51484e-06
-0.4	3.48711e-06	3.48723e-06	3.48723e-06	3.51548e-06	3.58963e-06	3.52252e-06	3.52609e-06	3.55077e-06	3.51894e-06	3.53312e-06	3.58975e-06	3.55089e-06	3.62515e-06	3.5826e-06	3.58963e-06	3.60024e-06	3.57902e-06	3.61431e-06	3.54362e-06	3.57187e-06	3.5013e-06	3.55434e-06	3.5826e-06	3.5578e-06	3.51536e-06	3.68166e-06	3.56138e-06	3.5367e-06	3.51548e-06	3.46589e-06	3.50487e-06	3.54016e-06	3.54016e-06	3.52609e-06	3.65329e-06	3.63565e-06	3.62504e-06	3.62504e-06	3.62861e-06	3.67439e-06	3.63553e-06	3.57187e-06	3.5224e-06	3.51882e-06	3.5224e-06	3.58617e-06	3.59333e-06	3.59678e-06	3.54373e-06
-0.45	4.69983e-06	4.77064e-06	4.80604e-06	4.8095e-06	4.80247e-06	4.82368e-06	4.84133e-06	4.8449e-06	4.79543e-06	4.83072e-06	4.90856e-06	4.8449e-06	4.93336e-06	4.90141e-06	4.9367e-06	4.88722e-06	4.89426e-06	4.90129e-06	4.85182e-06	4.90129e-06	4.79889e-06	4.81653e-06	4.866e-06	4.85897e-06	4.82011e-06	5.01466e-06	4.94385e-06	4.81308e-06	4.80604e-06	4.74226e-06	4.77409e-06	4.80247e-06	4.86612e-06	4.82368e-06	4.95446e-06	4.92966e-06	4.90499e-06	4.95088e-06	4.94385e-06	4.98962e-06	4.94719e-06	4.84479e-06	4.8058e-06	4.76336e-06	4.79162e-06	4.90511e-06	4.8945e-06	4.90153e-06	4.8449e-06
-0.5	6.31905e-06	6.39355e-06	6.37233e-06	6.4218e-06	6.46424e-06	6.45006e-06	6.45721e-06	6.45721e-06	6.4466e-06	6.47485e-06	6.52444e-06	6.52087e-06	6.61993e-06	6.55258e-06	6.57725e-06	6.56307e-06	6.52421e-06	6.52766e-06	6.4888e-06	6.49583e-06	6.48546e-06	6.46067e-06	6.57725e-06	6.48534e-06	6.4429e-06	6.64806e-06	6.54912e-06	6.43241e-06	6.43599e-06	6.33323e-06	6.36518e-06	6.4112e-06	6.43241e-06	6.4112e-06	6.61266e-06	6.59144e-06	6.55961e-06	6.62339e-06	6.59502e-06	6.6514e-06	6.56652e-06	6.46412e-06	6.39331e-06	6.33669e-06	6.39677e-06	6.50322e-06	6.51026e-06	6.53863e-06	6.44314e-06
-0.55	8.25655e-06	8.34537e-06	8.35943e-06	8.41236e-06	8.42655e-06	8.49378e-06	8.46899e-06	8.45492e-06	8.40533e-06	8.47256e-06	8.51512e-06	8.49736e-06	8.64244e-06	8.57496e-06	8.63159e-06	8.52537e-06	8.53598e-06	8.6031e-06	8.51822e-06	8.52883e-06	8.47244e-06	8.46899e-06	8.55732e-06	8.43358e-06	8.42643e-06	8.65996e-06	8.54683e-06	8.38411e-06	8.38768e-06	8.27789e-06	8.34167e-06	8.38768e-06	8.38411e-06	8.41236e-06	8.59618e-06	8.65626e-06	8.63504e-06	8.67403e-06	8.59594e-06	8.64542e-06	8.59952e-06	8.43692e-06	8.40151e-06	8.3096e-06	8.3555e-06	8.48675e-06	8.53634e-06	8.56817e-06	8.43728e-06
-0.6	1.05795e-05	1.07178e-05	1.07213e-05	1.08061e-05	1.08556e-05	1.08273e-05	1.08415e-05	1.08238e-05	1.08026e-05	1.08591e-05	1.09123e-05	1.09335e-05	1.10962e-05	1.10146e-05	1.1057e-05	1.09932e-05	1.09402e-05	1.09508e-05	1.09048e-05	1.09897e-05	1.08697e-05	1.08308e-05	1.09721e-05	1.08626e-05	1.08342e-05	1.0891e-05	1.09334e-05	1.07071e-05	1.08097e-05	1.06891e-05	1.07318e-05	1.07707e-05	1.07601e-05	1.07636e-05	1.10358e-05	1.11383e-05	1.1103e-05	1.11066e-05	1.10567e-05	1.11275e-05	1.10567e-05	1.08271e-05	1.07703e-05	1.07102e-05	1.07633e-05	1.09123e-05	1.09159e-05	1.09619e-05	1.08628e-05
-0.65	1.34398e-05	1.35535e-05	1.35465e-05	1.36665e-05	1.37726e-05	1.36806e-05	1.37336e-05	1.36737e-05	1.36347e-05	1.37726e-05	1.37799e-05	1.38081e-05	1.40167e-05	1.39846e-05	1.39245e-05	1.38924e-05	1.38571e-05	1.38712e-05	1.37651e-05	1.38748e-05	1.37901e-05	1.37548e-05	1.36911e-05	1.37618e-05	1.36346e-05	1.37231e-05	1.37231e-05	1.35958e-05	1.36418e-05	1.34683e-05	1.35816e-05	1.36169e-05	1.35852e-05	1.367e-05	1.39281e-05	1.40518e-05	1.39457e-05	1.4066e-05	1.39736e-05	1.40195e-05	1.40797e-05	1.36732e-05	1.36024e-05	1.35316e-05	1.3567e-05	1.38047e-05	1.37941e-05	1.39178e-05	1.37304e-05
-0.7	1.67385e-05	1.69266e-05	1.68736e-05	1.70537e-05	1.7234e-05	1.70289e-05	1.71739e-05	1.70962e-05	1.70184e-05	1.71103e-05	1.72237e-05	1.73651e-05	1.75278e-05	1.7393e-05	1.74319e-05	1.7421e-05	1.73043e-05	1.73538e-05	1.72548e-05	1.7421e-05	1.72304e-05	1.70714e-05	1.71984e-05	1.73858e-05	1.7004e-05	1.70927e-05	1.70821e-05	1.70361e-05	1.69724e-05	1.67987e-05	1.69441e-05	1.70536e-05	1.69582e-05	1.70395e-05	1.7386e-05	1.77183e-05	1.7393e-05	1.75664e-05	1.74844e-05	1.764e-05	1.74985e-05	1.71453e-05	1.69717e-05	1.68586e-05	1.68974e-05	1.72591e-05	1.72768e-05	1.7291e-05	1.72343e-05
-0.75	2.06914e-05	2.08796e-05	2.08372e-05	2.09819e-05	2.11869e-05	2.10384e-05	2.1095e-05	2.11164e-05	2.09891e-05	2.10668e-05	2.11308e-05	2.12439e-05	2.14984e-05	2.12362e-05	2.15262e-05	2.14552e-05	2.12324e-05	2.13172e-05	2.1282e-05	2.16037e-05	2.11409e-05	2.10278e-05	2.11973e-05	2.12468e-05	2.10135e-05	2.1081e-05	2.10562e-05	2.09607e-05	2.09502e-05	2.08435e-05	2.09323e-05	2.1049e-05	2.09713e-05	2.09854e-05	2.12646e-05	2.22404e-05	2.13282e-05	2.15865e-05	2.13807e-05	2.24236e-05	2.13134e-05	2.11546e-05	2.09386e-05	2.0875e-05	2.0822e-05	2.11803e-05	2.12156e-05	2.12333e-05	2.10176e-05
-0.8	2.52205e-05	2.52073e-05	2.52957e-05	2.55606e-05	2.58187e-05	2.5543e-05	2.55182e-05	2.56314e-05	2.55996e-05	2.56809e-05	2.56742e-05	2.58086e-05	2.60454e-05	2.5921e-05	2.61049e-05	2.59949e-05	2.58747e-05	2.58747e-05	2.59807e-05	2.6299e-05	2.5656e-05	2.56065e-05	2.59776e-05	2.58963e-05	2.55073e-05	2.56138e-05	2.54617e-05	2.55183e-05	2.55466e-05	2.53445e-05	2.5497e-05	2.55182e-05	2.54757e-05	2.55359e-05	2.58539e-05	2.66459e-05	2.5815e-05	2.61971e-05	2.58319e-05	2.72461e-05	2.58778e-05	2.57226e-05	2.54289e-05	2.54183e-05	2.5351e-05	2.57661e-05	2.58758e-05	2.57874e-05	2.56212e-05
-0.85	3.03082e-05	3.04898e-05	3.04933e-05	3.07794e-05	3.10835e-05	3.06627e-05	3.08112e-05	3.08113e-05	3.08644e-05	3.08113e-05	3.08825e-05	3.09672e-05	3.13103e-05	3.11503e-05	3.13872e-05	3.11286e-05	3.10792e-05	3.12029e-05	3.11322e-05	0.000471976	3.07651e-05	3.07792e-05	3.11468e-05	3.08074e-05	3.07649e-05	3.09457e-05	3.0691e-05	3.06097e-05	3.07158e-05	3.04216e-05	3.06485e-05	3.07828e-05	3.05637e-05	3.0599e-05	3.10444e-05	3.19812e-05	3.1016e-05	3.1384e-05	3.10611e-05	3.24081e-05	3.38966e-05	3.09801e-05	3.06085e-05	3.05201e-05	3.0453e-05	3.08753e-05	3.1038e-05	3.09638e-05	3.07658e-05
-0.9	3.62799e-05	3.63556e-05	3.6306e-05	3.66664e-05	3.71649e-05	3.65319e-05	3.67123e-05	3.67725e-05	3.6769e-05	3.66629e-05	3.67625e-05	3.68472e-05	3.71832e-05	3.71292e-05	3.74403e-05	3.70226e-05	3.70367e-05	3.71357e-05	3.7758e-05	0.000521924	3.6599e-05	3.6797e-05	3.68357e-05	3.67684e-05	3.66377e-05	3.67018e-05	3.65427e-05	3.64897e-05	3.65957e-05	3.62519e-05	3.65672e-05	3.67086e-05	3.65285e-05	3.64224e-05	3.68322e-05	3.73025e-05	3.69843e-05	3.73346e-05	3.68664e-05	3.72731e-05	0.000419848	3.68316e-05	3.6474e-05	3.62513e-05	3.63503e-05	3.6667e-05	3.69675e-05	3.69251e-05	3.65467e-05
-0.95	4.30613e-05	4.29568e-05	4.30135e-05	4.34691e-05	4.37307e-05	4.29988e-05	4.3363e-05	4.34445e-05	4.3448e-05	4.33455e-05	4.35158e-05	4.3484e-05	4.39719e-05	4.36277e-05	4.41263e-05	4.37543e-05	4.38923e-05	4.40726e-05	4.44615e-05	0.000574507	4.33275e-05	4.36174e-05	4.47203e-05	4.34403e-05	4.32848e-05	0.000594686	4.31935e-05	4.30661e-05	4.32429e-05	4.28176e-05	4.32355e-05	4.32603e-05	4.30448e-05	4.2967e-05	4.3444e-05	4.4533e-05	4.34899e-05	4.41656e-05	4.34532e-05	0.000688415	0.000521397	0.000515737	4.29971e-05	4.29264e-05	4.29158e-05	4.33248e-05	4.34734e-05	0.000646624	4.31162e-05
-1	5.04789e-05	5.02723e-05	5.0481e-05	5.07915e-05	5.13254e-05	5.04273e-05	5.0841e-05	5.0668e-05	5.09083e-05	5.07669e-05	5.10718e-05	5.10081e-05	5.15137e-05	5.11658e-05	5.16007e-05	5.15257e-05	5.14056e-05	5.14444e-05	5.21091e-05	0.000629827	5.06747e-05	5.1007e-05	5.1293e-05	5.12223e-05	5.08122e-05	0.000687333	5.0576e-05	5.0477e-05	5.07705e-05	5.04723e-05	5.10954e-05	5.09682e-05	0.000702683	5.02965e-05	5.0922e-05	5.35631e-05	5.12544e-05	5.17533e-05	5.10336e-05	0.000758882	0.000735809	0.000597481	5.03972e-05	5.03583e-05	5.0277e-05	5.06828e-05	5.09551e-05	0.000696245	5.0354e-05
-1.05	0.000800162	5.86273e-05	5.88925e-05	5.91182e-05	0.000780168	5.86585e-05	5.9348e-05	5.89699e-05	5.94578e-05	5.91643e-05	6.04415e-05	5.94692e-05	6.01287e-05	5.97469e-05	6.01287e-05	6.00607e-05	5.99052e-05	5.97001e-05	6.02163e-05	0.000688201	5.88952e-05	5.94044e-05	5.97398e-05	5.94499e-05	5.94111e-05	0.000747539	0.000720873	5.88037e-05	5.92562e-05	5.88589e-05	5.91145e-05	5.94291e-05	0.000761337	5.84888e-05	5.90541e-05	0.00069713	0.000693697	6.01082e-05	5.93988e-05	0.000800121	0.000800111	0.000661136	5.86139e-05	5.87589e-05	5.84583e-05	5.89565e-05	5.94586e-05	0.000746878	5.861e-05
-1.1	0.00080013	0.000800217	6.81527e-05	6.83994e-05	0.000800159	6.80034e-05	6.92656e-05	6.85623e-05	6.8725e-05	6.84986e-05	6.90265e-05	6.8885e-05	6.92402e-05	6.92827e-05	6.94947e-05	0.000732796	6.95893e-05	6.91898e-05	6.96565e-05	0.00076762	6.83674e-05	0.000219816	0.000754696	0.000777844	0.000800158	0.000800176	0.000790767	6.80708e-05	0.00079624	6.83414e-05	0.00080016	0.000799194	0.000800194	6.76853e-05	6.84696e-05	0.000762671	0.000772136	6.94318e-05	6.8768e-05	0.00080015	0.000800139	0.000800143	0.000800143	6.81458e-05	6.77109e-05	6.8199e-05	6.88213e-05	0.000800169	6.79834e-05
-1.15	0.000800158	0.000800167	7.82083e-05	7.89217e-05	0.000800159	7.82605e-05	0.000799798	0.000800183	7.88937e-05	7.89397e-05	7.92024e-05	7.95065e-05	0.000800186	8.00204e-05	8.0169e-05	0.000800143	0.000800132	7.9535e-05	0.000800175	0.000800167	7.90522e-05	0.000800177	0.000800193	0.000800182	0.000800136	0.00080019	0.000800179	7.82926e-05	0.000800186	7.88811e-05	0.000800181	0.000800163	0.000800145	7.7914e-05	7.86772e-05	0.000800171	0.000800153	0.000800166	0.00080016	0.000800128	0.000800128	0.000800122	0.000800132	0.000800136	7.77414e-05	7.82124e-05	0.000800222	0.000800215	0.000800215
-1.2	0.000800165	0.000800171	8.96853e-05	0.00080018	0.000800159	0.000800162	0.000800177	0.000800158	0.000800158	0.000800158	0.000800204	0.000800201	0.000800172	0.000800175	0.000800158	0.000800122	0.000800132	0.000800139	0.000800146	0.00080016	0.00080016	0.000800142	0.000800133	0.00080014	0.000800172	0.000800179	0.000800197	0.000800211	0.000800222	9.07149e-05	0.000800156	0.000800177	0.000800177	0.000800148	8.99102e-05	0.000800157	0.000800146	0.00080018	0.000800114	0.000800153	0.000800139	0.000800118	0.000800143	0.000800125	0.000800143	8.9488e-05	0.000800236	0.000800233	0.000800204
-1.25	0.000800116	0.000800217	0.000102722	0.000800205	0.000800148	0.00080018	0.000800184	0.000800151	0.000800162	0.00080019	0.00080019	0.000800169	0.000800165	0.000800196	0.000800182	0.000800104	0.000800129	0.000800125	0.00080015	0.000800174	0.000800145	0.00080017	0.000800147	0.000800165	0.000800143	0.000800232	0.000800218	0.00080019	0.000800183	0.000800146	0.000800174	0.000800163	0.000800194	0.00080018	0.000800129	0.000800146	0.000800182	0.000800194	0.000800121	0.000800111	0.000800114	0.000800125	0.000800132	0.000800121	0.000800146	0.000800204	0.000800215	0.000800194	0.000800201
-1.3	0.000800162	0.000800213	0.000800188	0.000800159	0.000800162	0.000800173	0.000800162	0.000800197	0.000800193	0.000800151	0.000800201	0.000800265	0.000800143	0.000800133	0.000800179	0.000800157	0.000800139	0.000800122	0.000800129	0.000800174	0.00080017	0.000800142	0.000800136	0.000800168	0.000800151	0.000800197	0.000800208	0.000800208	0.000800169	0.000800139	0.00080022	0.000800188	0.000800191	0.000800187	0.000800153	0.000800153	0.000800143	0.000800187	0.000800146	0.000800114	0.00080009	0.000800122	0.000800164	0.00080015	0.000800118	0.00080024	0.000800204	0.000800222	0.000800201
-1.35	0.000800137	0.000800171	0.000800153	0.000800155	0.000800166	0.000800162	0.000800177	0.000800154	0.000800147	0.000800169	0.000800201	0.000800158	0.000800158	0.000800179	0.000800143	0.000800122	0.000800146	0.000800146	0.000800157	0.000800152	0.000800156	0.000800145	0.000800136	0.000800136	0.000800161	0.000800208	0.00080019	0.00080019	0.000800215	0.000800132	0.000800216	0.000800223	0.000800191	0.00080018	0.00080016	0.000800146	0.000800153	0.000800162	0.000800128	0.000800132	0.00080015	0.000800136	0.000800128	0.000800121	0.000800143	0.000800201	0.000800201	0.00080024	0.000800211
-1.4	0.000800147	0.000800178	0.000800178	0.000800134	0.000800138	0.000800148	0.000800159	0.000800158	0.000800193	0.000800179	0.00080018	0.000800183	0.000800165	0.000800214	0.000800168	0.000800136	0.000800125	0.00080015	0.000800143	0.000800167	0.000800163	0.000800152	0.000800179	0.000800147	0.000800172	0.000800201	0.000800236	0.00080019	0.000800172	0.000800142	0.000800149	0.000800167	0.000800159	0.000800159	0.000800168	0.000800189	0.000800143	0.000800169	0.000800132	0.000800118	0.000800136	0.000800118	0.000800136	0.000800128	0.000800125	0.000800219	0.000800197	0.000800215	0.000800201
-1.45	0.000800133	0.000800174	0.000800188	0.000800155	0.000800152	0.000800169	0.000800155	0.000800193	0.000800158	0.000800165	0.000800194	0.000800194	0.000800158	0.000800158	0.000800143	0.000800136	0.000800146	0.000800157	0.000800129	0.000800177	0.000800138	0.000800181	0.000800154	0.000800154	0.000800168	0.000800183	0.000800193	0.000800197	0.000800222	0.000800125	0.000800174	0.000800181	0.000800191	0.000800208	0.000800136	0.000800153	0.000800157	0.000800162	0.000800139	0.000800114	0.000800139	0.000800146	0.000800125	0.000800125	0.000800139	0.000800247	0.000800215	0.000800204	0.000800208
-1.5	0.000800165	0.000800157	0.000800146	0.000800177	0.000800155	0.000800162	0.000800138	0.000800201	0.000800169	0.000800183	0.000800197	0.00080019	0.000800168	0.000800168	0.000800182	0.000800125	0.000800125	0.000800136	0.000800125	0.000800156	0.000800128	0.000800163	0.000800172	0.000800143	0.000800186	0.000800211	0.000800179	0.000800218	0.000800179	0.000800185	0.000800145	0.000800237	0.000800198	0.000800191	0.000800139	0.000800164	0.000800153	0.000800162	0.000800136	0.000800125	0.000800125	0.000800136	0.000800132	0.000800132	0.000800157	0.000800219	0.000800208	0.000800197	0.000800197
-1.45	0.000800126	0.000800178	0.000800174	0.000800177	0.000800187	0.000800159	0.000800177	0.000800186	0.000800179	0.000800193	0.000800169	0.000800187	0.000800172	0.000800154	0.000800158	0.000800139	0.000800132	0.000800164	0.000800132	0.00080017	0.000800163	0.000800145	0.000800151	0.000800158	0.000800151	0.000800154	0.000800193	0.000800204	0.000800176	0.000800125	0.000800191	0.000800177	0.000800191	0.000800194	0.000800143	0.00080016	0.000800213	0.000800187	0.000800125	0.000800097	0.000800136	0.000800125	0.000800132	0.000800136	0.000800178	0.000800211	0.00080024	0.000800229	0.00080019
-1.4	0.000800147	0.000800132	0.000800171	0.000800159	0.000800166	0.000800177	0.000800162	0.000800179	0.000800201	0.000800176	0.000800183	0.000800219	0.000800193	0.000800158	0.000800147	0.000800132	0.000800154	0.000800161	0.00080015	0.000800167	0.000800142	0.000800126	0.000800126	0.000800172	0.000800126	0.000800201	0.000800215	0.000800215	0.00080019	0.000800132	0.000800191	0.000800195	0.000800177	0.000800166	0.000800168	0.000800129	0.000800189	0.000800152	0.000800121	0.000800121	0.000800125	0.000800168	0.000800136	0.000800139	0.00080016	0.000800197	0.000800247	0.000800194	0.000800219
-1.35	0.000800176	0.000800167	0.00080016	0.00080018	0.000800138	0.000800162	0.000800169	0.000800201	0.000800172	0.000800158	0.000800226	0.000800169	0.000800161	0.000800151	0.000800175	0.000800136	0.000800146	0.000800118	0.000800139	0.000800128	0.000800152	0.000800133	0.000800151	0.00080014	0.000800172	0.000800165	0.000800197	0.000800176	0.000800211	0.000800132	0.000800156	0.000800188	0.000800173	0.000800177	0.000800153	0.000800168	0.000800129	0.000800166	0.000800104	0.000800143	0.000800136	0.00080015	0.000800132	0.000800128	0.000800174	0.000800243	0.00080019	0.000800219	0.000800243
-1.3	0.000800137	0.000800199	0.000800164	0.000800173	0.00080018	0.000800166	0.000800166	0.00080019	0.000800204	0.000800169	0.000800204	0.000800187	0.000800161	0.000800161	0.000800165	0.000800136	0.000800143	0.000800175	0.000800139	0.000800174	0.000800149	0.00080014	0.000800143	0.000800168	0.000800193	0.000800211	0.000800232	0.000800176	0.000800197	0.000800135	0.000800163	0.00080016	0.000800201	0.000800173	0.000800164	0.000800153	0.000800139	0.000800208	0.000800125	0.000800125	0.000800128	0.000800143	0.000800132	0.000800125	0.000800128	0.000800226	0.000800183	0.000800187	0.000800194
-1.25	0.000800126	0.000800153	0.00080016	0.00080018	0.000800191	0.000800145	0.000800166	0.000800172	0.000800201	0.000800179	0.00080019	0.000800208	0.000800133	0.000800168	0.000800172	0.000800136	0.000800125	0.000800154	0.000800125	0.00080017	0.000800142	0.000800115	0.000800154	0.000800175	0.000800154	0.000800204	0.000800197	0.000800172	0.000800183	0.000800121	0.000800177	0.000800156	0.000800191	0.000800191	0.000800168	0.000800139	0.00080015	0.000800162	0.000800121	0.000800107	0.000800128	0.000800139	0.000800118	0.000800143	0.000800136	0.000800226	0.000800208	0.000800208	0.000800226
-1.2	0.000800164	0.000800181	0.000800157	0.000800145	0.000800166	0.000800148	0.000800152	0.000800165	0.000800183	0.000800172	0.000800204	0.000800201	0.000800151	0.000800151	0.000800147	0.000800146	0.000800154	0.000800168	0.000800143	0.000800163	0.000800163	0.00080014	0.000800126	0.000800154	0.000800143	0.000800215	0.000800208	0.000800176	0.00080019	0.000800146	0.000800167	0.000800184	0.000800187	0.000800187	0.000800139	0.000800171	0.000800168	0.000800177	0.000800121	0.000800111	0.000800111	0.000800143	0.000800136	0.000800107	0.000800164	0.000800211	0.000800204	0.000800211	0.000800183
-1.15	0.000800192	0.000800174	0.000800213	0.000800162	0.000800145	0.000800159	0.000800155	0.000800176	0.00080019	0.000800169	0.000800204	0.00080018	0.000800161	0.000800158	0.000800161	0.000800146	0.000800171	0.000800132	0.000800164	0.000800163	0.000800138	0.000800126	0.000800126	0.000800186	0.000800158	0.000800211	0.000800179	0.000800197	0.000800197	0.000800128	0.000800223	0.000800202	0.000800169	0.000800184	0.00080016	0.00080015	0.00080015	0.000800169	0.000800132	0.000800128	0.000800178	0.000800143	0.000800132	0.00080015	0.000800121	0.000800215	0.00080019	0.000800204	0.000800201
-1.1	0.000800206	0.00080016	0.000800167	0.000800141	0.000800159	0.000800145	0.000800166	0.000800158	0.000800193	0.00080019	0.000800201	0.000800215	0.000800147	0.000800165	0.000800186	0.000800143	0.000800164	0.000800143	0.000800139	0.000800206	0.000800177	0.00080014	0.000800165	0.000800193	0.000800172	0.000800165	0.000800179	0.000800208	0.000800222	0.000800142	0.000800206	0.000800181	0.000800194	0.000800198	0.000800192	0.000800164	0.000800153	0.000800173	0.000800118	0.000800125	0.000800121	0.000800125	0.000800121	0.000800153	0.000800157	0.000800204	0.000800215	0.000800211	0.000800201
-1.05	0.000800164	0.000800139	0.000800167	0.000800169	0.000800152	0.000800141	0.000800162	0.000800165	0.000800162	0.000800158	0.000800194	0.000800211	0.000800189	0.000800165	0.000800175	0.000799001	0.000800125	0.000798952	0.00079245	0.000788379	0.000796578	0.000787327	0.000796519	0.000794401	0.000800161	0.000800197	0.000794501	0.000800229	0.000800176	0.000800128	0.000800174	0.000800181	0.000800159	0.000800184	0.000800143	0.000792534	0.000788825	0.000800162	0.000800136	0.000800107	0.000800136	0.000800129	0.000800125	0.000800128	0.000800136	0.000800204	0.000800208	0.00079418	0.00080019
-1	0.000800178	0.000800174	0.000800174	0.000795474	0.000794176	0.000793678	0.000783537	0.000773697	0.000774018	0.000778035	0.000771522	0.000767919	0.000761452	0.000761364	0.00076117	0.000756372	0.000756517	0.000755937	0.000750326	0.000744854	0.000753471	0.000743661	0.000754317	0.00075255	0.000775454	0.000757839	0.000751627	0.000760264	0.000757984	0.000782287	0.00076802	0.00076482	0.000764543	0.000759109	0.000759673	0.000750558	0.000747093	0.000775062	0.000794217	0.000798237	0.000788433	0.00079147	0.000768916	0.000765126	0.000764599	0.000771664	0.000764359	0.000752581	0.000766112
-0.95	0.000790557	0.000800195	0.00080016	0.000750645	0.000749396	0.000748279	0.00073956	0.000728888	0.000730416	0.00073434	0.000729011	0.000724571	0.000718812	0.000717161	0.000718027	0.000713046	0.000713845	0.000712042	0.000707753	0.00070303	0.000710476	0.000701494	0.000711893	0.000709209	0.000729851	0.000713423	0.000707914	0.000716906	0.000714936	0.000737614	0.000725744	0.000722569	0.000721153	0.000717352	0.000716948	0.000708879	0.000704651	0.000731852	0.000749114	0.00075337	0.000743796	0.000746104	0.000726666	0.000722194	0.000721235	0.000728166	0.000720929	0.000711357	0.000723294
-0.9	0.000739547	0.000765188	0.000767642	0.000705062	0.000705447	0.000703319	0.000695282	0.000686976	0.000686658	0.000690731	0.000685331	0.000681646	0.000676313	0.000675044	0.000676345	0.000671149	0.000672372	0.000670074	0.000665361	0.000660828	0.000669551	0.000659278	0.00066979	0.000667152	0.000686213	0.000671433	0.000666964	0.000675958	0.000673133	0.000694214	0.000682537	0.000681116	0.000680492	0.000676115	0.000674887	0.000668024	0.00066463	0.000687871	0.000702518	0.000706594	0.000699006	0.000702376	0.000684115	0.000680113	0.000678175	0.000685065	0.000678899	0.000669745	0.000680943
-0.85	0.000692747	0.000715609	0.000719913	0.000661449	0.00066013	0.000659579	0.000652288	0.000644381	0.00064513	0.000648938	0.000643198	0.000639631	0.000635002	0.000633189	0.000634882	0.000630146	0.000630426	0.000628552	0.000623768	0.000620079	0.000627405	0.000618084	0.000628079	0.000626329	0.000644029	0.000630454	0.000625808	0.000633897	0.000632133	0.000651087	0.000640713	0.00063902	0.000638421	0.000634585	0.000633958	0.000626819	0.000624047	0.000645853	0.000659133	0.000663588	0.000654973	0.000658506	0.000642116	0.000638786	0.000637796	0.000642848	0.000636289	0.000629327	0.00063973
-0.8	0.00064685	0.000668743	0.00067242	0.000619614	0.000617012	0.000616694	0.000609679	0.000602772	0.000603246	0.000606499	0.00060184	0.000598417	0.000593695	0.000592168	0.000594034	0.000589568	0.000589494	0.000587291	0.000582988	0.000579196	0.000586401	0.000578644	0.000586776	0.000585941	0.000601721	0.000589032	0.000584906	0.000593088	0.000591469	0.000608086	0.00059896	0.000598359	0.000597484	0.000593782	0.000592721	0.000587863	0.000584119	0.000603969	0.000615482	0.000621765	0.0006132	0.000614777	0.00060145	0.000597957	0.000596203	0.000601388	0.000595384	0.000589521	0.000597671
-0.75	0.000602518	0.000621721	0.000624946	0.000576938	0.000574453	0.000574545	0.000567724	0.000561199	0.000561988	0.000564498	0.000561274	0.000557183	0.000552773	0.000551967	0.000554488	0.000549449	0.000549279	0.000546599	0.000543233	0.000539878	0.000546183	0.000537732	0.000546561	0.00054538	0.000560764	0.00054834	0.000544203	0.000552519	0.000550567	0.00056587	0.000558087	0.000557985	0.000557312	0.00055297	0.000552962	0.0005478	0.000545148	0.000561325	0.000572295	0.000577779	0.00057026	0.000571819	0.000560684	0.000557591	0.000555809	0.000560008	0.000555684	0.000550179	0.00055719
-0.7	0.000557328	0.000575597	0.000577902	0.000534333	0.000532855	0.000531982	0.000526689	0.000520266	0.000521659	0.00052394	0.000520022	0.000516737	0.000513467	0.00051137	0.000514775	0.000509429	0.000509334	0.000507036	0.000503627	0.000500151	0.000505837	0.000499579	0.000506562	0.000505759	0.00052075	0.000508241	0.000504889	0.000512724	0.000511448	0.00052492	0.000518053	0.000518137	0.000517669	0.000513522	0.00051332	0.000508713	0.000506387	0.000521088	0.000530218	0.000535889	0.00052884	0.000529724	0.000520729	0.0005179	0.000515684	0.000519658	0.000514241	0.000510716	0.00051684
-0.65	0.00051335	0.000527613	0.000532563	0.000492527	0.000492208	0.000491222	0.000485664	0.000479969	0.000480775	0.000483795	0.000480202	0.00047714	0.000473436	0.000472308	0.000475801	0.000470237	0.000470428	0.000468338	0.000465092	0.000461029	0.000466742	0.000460937	0.000467669	0.000466531	0.000480019	0.000469199	0.000465674	0.000473241	0.000471929	0.000484635	0.000477806	0.000478902	0.00047808	0.000474257	0.000474488	0.000470206	0.000467911	0.000480647	0.000489305	0.000494223	0.000488063	0.000488233	0.000481049	0.000478277	0.00047612	0.000479753	0.000474856	0.000472045	0.00047757
-0.6	0.000470221	0.000484	0.000487263	0.000452014	0.000451198	0.000449974	0.00044516	0.000440447	0.000441158	0.000444036	0.000440393	0.000437741	0.000434374	0.000433048	0.000437238	0.000431472	0.000431408	0.00042887	0.000426494	0.000422698	0.000428907	0.000422511	0.000428883	0.000428596	0.000439872	0.000430444	0.00042705	0.000434422	0.000432969	0.000443558	0.00043874	0.000439461	0.000439466	0.000434668	0.000435132	0.000431773	0.000429552	0.000441036	0.000448274	0.000453107	0.000447824	0.000447326	0.000442076	0.000439439	0.000436907	0.000440142	0.00043575	0.000434103	0.000438023
-0.55	0.000427619	0.000439078	0.000443028	0.000412619	0.000410675	0.000410586	0.000405567	0.000401554	0.000401989	0.000403856	0.000401192	0.000398646	0.000395736	0.000395149	0.000398027	0.000393683	0.000392958	0.000390618	0.0003881	0.000384958	0.000389844	0.000385019	0.000390605	0.00039011	0.000400463	0.000391778	0.000389158	0.000396028	0.000394882	0.000404366	0.000400406	0.000400893	0.000400255	0.000396557	0.000396787	0.000393768	0.00039188	0.000401948	0.000407827	0.000412657	0.000407794	0.000406952	0.000403248	0.000400795	0.000398214	0.00040099	0.000396945	0.000396047	0.000398971
-0.5	0.000384896	0.000395762	0.000399573	0.000372468	0.000370859	0.000370594	0.000366119	0.000362615	0.000363262	0.000365638	0.000362857	0.000360474	0.000357646	0.000357253	0.000359661	0.000355523	0.000354968	0.000352606	0.000350294	0.000347289	0.000352019	0.000347608	0.000352696	0.000352728	0.000361928	0.000353496	0.00035181	0.000357852	0.000356774	0.000364724	0.000361852	0.000362984	0.000361514	0.000358622	0.000358605	0.00035619	0.000355094	0.000363377	0.000367808	0.000372468	0.000368029	0.000367077	0.000364891	0.000362133	0.00035945	0.000362567	0.000358518	0.000357776	0.00036077
-0.45	0.000343927	0.000352753	0.000357406	0.000333327	0.000331301	0.000331485	0.000327169	0.000324602	0.000324959	0.000326954	0.000324359	0.000322287	0.000320168	0.000318753	0.000321953	0.000318335	0.000317356	0.000315107	0.000313145	0.000310058	0.000315071	0.000310222	0.000315338	0.000315225	0.00032347	0.000315986	0.000314345	0.000319677	0.000318881	0.00032615	0.000323408	0.000325187	0.000323597	0.00032074	0.000321236	0.00031879	0.000317863	0.00032511	0.000328573	0.000332703	0.000329398	0.000328076	0.000326689	0.000324348	0.000322064	0.000324345	0.000320951	0.000320926	0.000322874
-0.4	0.000303238	0.000311123	0.000315058	0.000294123	0.000293158	0.000292529	0.000289234	0.000286445	0.000286558	0.000288693	0.000286289	0.000284656	0.000282909	0.000282017	0.000284676	0.000281292	0.000280889	0.000278273	0.000276491	0.000274262	0.000277815	0.000274487	0.000278542	0.00027857	0.000285391	0.000279196	0.000278139	0.000282626	0.000281915	0.000288273	0.000285513	0.000287489	0.000286475	0.000283707	0.000283613	0.000282312	0.000281085	0.000287384	0.000289781	0.000293762	0.000290853	0.000289276	0.000288925	0.000286981	0.000284764	0.00028671	0.000283546	0.000283839	0.000285152
-0.35	0.000263842	0.000270309	0.000273937	0.000255877	0.000255018	0.000254534	0.000251353	0.000249235	0.000249174	0.000250967	0.000249213	0.000247877	0.000245954	0.000245437	0.000248068	0.000244939	0.000244048	0.000242132	0.000240184	0.000238102	0.000241401	0.000238691	0.000242347	0.000242301	0.000247983	0.000242602	0.00024123	0.000246021	0.000245123	0.000250346	0.00024936	0.000250569	0.000249375	0.000246939	0.000246845	0.000245665	0.000245265	0.000250033	0.00025195	0.00025567	0.000252972	0.000251823	0.000251646	0.000250066	0.000247669	0.000249298	0.000246636	0.000246678	0.000248299
-0.3	0.000224412	0.000229348	0.000232901	0.000217989	0.000217239	0.000216942	0.000214051	0.000212477	0.000212361	0.000214344	0.000212317	0.000210924	0.000209663	0.000209214	0.000211576	0.000208649	0.000208405	0.000206164	0.000204407	0.000202675	0.000205684	0.000203009	0.000206739	0.000206347	0.000211138	0.00020635	0.000205278	0.000209702	0.000209136	0.000213579	0.000212179	0.000213543	0.000212731	0.000210447	0.000210329	0.00020971	0.000208812	0.000212618	0.00021436	0.000217708	0.000215448	0.000213688	0.000214657	0.00021326	0.00021122	0.000212752	0.00021038	0.000210914	0.000211728
-0.25	0.000185784	0.00018962	0.000192848	0.000180528	0.000179866	0.000179633	0.00017701	0.000176109	0.000175875	0.000177109	0.000175722	0.000174721	0.000173889	0.000173451	0.000175042	0.000172982	0.000172264	0.00017074	0.000169326	0.000167912	0.000170563	0.000168483	0.000171227	0.000170863	0.000174494	0.000171038	0.000170533	0.00017362	0.000172859	0.000178282	0.000176192	0.000176928	0.000176423	0.000174358	0.000174438	0.000173596	0.000173218	0.000176249	0.000177625	0.000180146	0.000178512	0.000176952	0.000178046	0.000176823	0.000175016	0.000176079	0.000174421	0.000175029	0.000175314
-0.2	0.000147753	0.000150684	0.000152905	0.000143678	0.000143198	0.000142819	0.000141306	0.000140058	0.00013997	0.000140942	0.000139788	0.000139063	0.000138529	0.000137967	0.000139565	0.000137597	0.000137184	0.000135858	0.000134698	0.000133456	0.000135571	0.000133961	0.000136641	0.000135888	0.00013889	0.000135911	0.00013567	0.000138259	0.000137502	0.000141529	0.000140064	0.000141107	0.000140571	0.000138778	0.000138879	0.000138236	0.000137985	0.00014027	0.000141039	0.000143355	0.000141988	0.000141133	0.000141679	0.000140608	0.000139317	0.000140226	0.000138975	0.000139053	0.000139712
-0.15	0.000110005	0.000112463	0.000113994	0.000107222	0.00010719	0.000106684	0.000105412	0.000104613	0.000104574	0.000105178	0.000104515	0.0001039	0.000103434	0.000102949	0.000104208	0.000102807	0.000102467	0.000101523	0.000100523	9.98492e-05	0.000101384	0.000100054	0.000102005	0.000101468	0.000103642	0.000101614	0.000101292	0.00010323	0.000102687	0.000105805	0.000104697	0.000105584	0.000105128	0.000103767	0.000103728	0.000103349	0.000103158	0.00010474	0.000105298	0.00010702	0.000105974	0.000104741	0.000106047	0.0001051	0.000103891	0.000104816	0.000103716	0.000103829	0.000104429
-0.1	7.30956e-05	7.43967e-05	7.5804e-05	7.12881e-05	7.12245e-05	7.08108e-05	7.01994e-05	6.94816e-05	6.95665e-05	6.98068e-05	6.93941e-05	6.88779e-05	6.85755e-05	6.83633e-05	6.92685e-05	6.82422e-05	6.80053e-05	6.73512e-05	6.67077e-05	6.61929e-05	6.73279e-05	6.63267e-05	6.77552e-05	6.73662e-05	6.88725e-05	6.73954e-05	6.74238e-05	6.84916e-05	6.80126e-05	7.03815e-05	6.9467e-05	7.01281e-05	6.99056e-05	6.87706e-05	6.89576e-05	6.86924e-05	6.85439e-05	6.96758e-05	6.98959e-05	7.10061e-05	7.02894e-05	6.94019e-05	7.05253e-05	6.98464e-05	6.90333e-05	6.95921e-05	6.89168e-05	6.909e-05	6.94464e-05
-0.05	3.64616e-05	3.71335e-05	3.77805e-05	3.55278e-05	3.55526e-05	3.53086e-05	3.50506e-05	3.46794e-05	3.46617e-05	3.47219e-05	3.45914e-05	3.439e-05	3.42511e-05	3.40673e-05	3.45552e-05	3.40738e-05	3.38193e-05	3.3547e-05	3.32712e-05	3.30032e-05	3.3576e-05	3.30949e-05	3.38126e-05	3.3604e-05	3.43041e-05	3.35727e-05	3.3654e-05	3.41066e-05	3.40739e-05	3.50534e-05	3.45943e-05	3.49479e-05	3.49516e-05	3.43646e-05	3.43537e-05	3.4223e-05	3.41734e-05	3.46509e-05	3.48017e-05	3.53956e-05	3.49896e-05	3.4834e-05	3.51481e-05	3.47946e-05	3.44411e-05	3.47435e-05	3.43864e-05	3.45349e-05	3.45876e-05
0	2.46406e-07	2.35796e-07	2.46406e-07	2.35796e-07	2.39372e-07	1.96934e-07	2.46406e-07	2.21729e-07	2.35796e-07	2.28763e-07	2.28763e-07	2.42949e-07	2.1112e-07	2.21729e-07	2.03967e-07	2.14577e-07	2.14577e-07	2.1112e-07	2.1112e-07	2.14577e-07	2.14577e-07	2.21729e-07	2.25186e-07	1.65105e-07	2.28763e-07	1.82867e-07	1.68681e-07	1.86324e-07	2.32339e-07	2.53558e-07	2.14577e-07	1.58072e-07	1.82867e-07	1.79291e-07	2.46406e-07	2.18153e-07	2.03967e-07	1.54495e-07	2.28763e-07	2.39372e-07	2.49982e-07	2.32339e-07	2.32339e-07	2.42949e-07	2.35796e-07	1.899e-07	1.61648e-07	1.68681e-07	1.68681e-07
0.05	3.67866e-05	3.74266e-05	3.81337e-05	3.58492e-05	3.58634e-05	3.56795e-05	3.52978e-05	3.4937e-05	3.48876e-05	3.49406e-05	3.47607e-05	3.45911e-05	3.45547e-05	3.43921e-05	3.482e-05	3.4335e-05	3.4137e-05	3.38613e-05	3.34899e-05	3.32891e-05	3.38266e-05	3.33985e-05	3.40738e-05	3.37485e-05	3.45123e-05	3.37596e-05	3.38091e-05	3.4389e-05	3.42963e-05	3.535e-05	3.4707e-05	3.52587e-05	3.50642e-05	3.46718e-05	3.46822e-05	3.44806e-05	3.44912e-05	3.5043e-05	3.51301e-05	3.57807e-05	3.52932e-05	3.48442e-05	3.54483e-05	3.50665e-05	3.47093e-05	3.49835e-05	3.45699e-05	3.46229e-05	3.47109e-05
0.1	7.36096e-05	7.47764e-05	7.6152e-05	7.1597e-05	7.14343e-05	7.12575e-05	7.04374e-05	6.97337e-05	6.96489e-05	6.98575e-05	6.95897e-05	6.90806e-05	6.9061e-05	6.85589e-05	6.96479e-05	6.85262e-05	6.82751e-05	6.75255e-05	6.69597e-05	6.64026e-05	6.77886e-05	6.6692e-05	6.80745e-05	6.76184e-05	6.91352e-05	6.74248e-05	6.75699e-05	6.85669e-05	6.85688e-05	7.05701e-05	6.94151e-05	7.03167e-05	6.99457e-05	6.91961e-05	6.92875e-05	6.875e-05	6.87712e-05	6.99103e-05	7.03567e-05	7.13538e-05	7.06123e-05	6.97955e-05	7.08199e-05	7.00597e-05	6.9441e-05	6.97807e-05	6.90169e-05	6.92892e-05	6.95537e-05
0.15	0.000111532	0.000112759	0.000115019	0.000108016	0.000107893	0.000107033	0.000106065	0.000104824	0.000104852	0.00010481	0.000104401	0.000103811	0.000103553	0.000103001	0.000104504	0.000103025	0.000102494	0.00010149	0.000100606	9.99544e-05	0.000101825	0.000100226	0.000102301	0.000101322	0.000103939	0.000101295	0.000101585	0.000103116	0.000102855	0.000105967	0.000104247	0.000106004	0.000105078	0.000103946	0.000104017	0.000103345	0.000103101	0.000105131	0.000105757	0.000107397	0.000105921	0.000105546	0.000106153	0.000105336	0.000104314	0.000104871	0.000103874	0.000103722	0.000104566
0.2	0.000149087	0.000151301	0.000154179	0.000144556	0.000144181	0.000143679	0.000141937	0.000140706	0.000140427	0.00014066	0.000139722	0.000139004	0.00013882	0.00013789	0.000139643	0.000137792	0.000137163	0.000135936	0.000134805	0.000134047	0.000136664	0.000134085	0.000136942	0.000135775	0.00013952	0.000135827	0.000135936	0.000138065	0.00013781	0.000141809	0.000139429	0.000141561	0.000140451	0.00013917	0.000139216	0.000138481	0.000137915	0.000140762	0.000141726	0.000143932	0.000141968	0.000141367	0.000142111	0.00014104	0.000139869	0.000140365	0.000138901	0.00013923	0.000139706
0.25	0.000188258	0.000191193	0.000194838	0.000181623	0.000181184	0.000180891	0.000178445	0.000177002	0.00017626	0.000176602	0.000175583	0.000174717	0.000174206	0.000173337	0.000175758	0.000173334	0.0001725	0.000170838	0.000169293	0.00016849	0.000172005	0.000168521	0.000171972	0.000171105	0.000175401	0.00017086	0.000170542	0.000173325	0.000173207	0.000177914	0.000175523	0.000178044	0.000176379	0.0001749	0.000175289	0.000173549	0.00017321	0.000176888	0.000177985	0.00018093	0.000178571	0.000177747	0.000178409	0.000177143	0.000175457	0.000176555	0.000174536	0.000174671	0.000175712
0.3	0.00022686	0.000231166	0.000235169	0.000219581	0.000218467	0.000217883	0.000215706	0.000213726	0.000213157	0.00021334	0.000212208	0.000210854	0.000210477	0.000209049	0.000211757	0.000209102	0.000207843	0.000205825	0.000204569	0.000203347	0.000207445	0.000203409	0.000207528	0.000205866	0.000211789	0.000205908	0.000205622	0.000209147	0.000208919	0.000215078	0.000212126	0.000214378	0.000212633	0.000210662	0.000211008	0.00020942	0.000208604	0.000213428	0.000215241	0.000218225	0.000215513	0.000214409	0.000214905	0.000213356	0.000211521	0.000212916	0.000210317	0.000210444	0.000211835
0.35	0.000266621	0.0002719	0.000275949	0.000257545	0.000255873	0.000255593	0.000252939	0.000250478	0.000249813	0.000250195	0.000248215	0.000247847	0.000246921	0.000245061	0.000248074	0.000244955	0.000244046	0.000242088	0.000240443	0.000238825	0.000243369	0.000238891	0.000243569	0.000241762	0.000248268	0.00024173	0.000241331	0.000245227	0.000245006	0.000251946	0.00024862	0.000251664	0.000248981	0.000247219	0.000247526	0.00024555	0.000244574	0.00025001	0.00025307	0.000256294	0.000252621	0.000251313	0.000251921	0.000250093	0.000247908	0.000249813	0.000246963	0.000246818	0.000247905
0.4	0.000306489	0.000313387	0.000317301	0.000296178	0.000294382	0.000293657	0.000290564	0.000287644	0.000287322	0.000287824	0.000286074	0.000284939	0.000283485	0.000281844	0.000284917	0.000281519	0.000280564	0.000277969	0.00027613	0.000274495	0.000279414	0.000274649	0.000279465	0.000277612	0.000285599	0.00027781	0.000277128	0.00028206	0.000281456	0.000289744	0.000285884	0.000288359	0.000285779	0.000283896	0.000284147	0.00028175	0.00028076	0.000287179	0.000290605	0.000294795	0.000290291	0.000289156	0.000289216	0.000287331	0.000284895	0.000286537	0.000282948	0.000282619	0.000285244
0.45	0.000347593	0.000355853	0.000360319	0.000335656	0.000332711	0.000332718	0.000329869	0.000325527	0.000324954	0.00032557	0.000323276	0.000322675	0.000320664	0.000318907	0.000321679	0.000319224	0.000317676	0.000314886	0.000312376	0.000311014	0.000316972	0.000311634	0.000316291	0.000314837	0.000323688	0.000314541	0.00031354	0.000319315	0.000318338	0.000327644	0.000323336	0.000325974	0.000323146	0.000321061	0.000321422	0.000317812	0.000317423	0.000325073	0.000329442	0.000334028	0.000328775	0.000327859	0.000326532	0.000325146	0.000322384	0.000324411	0.000320415	0.00031934	0.000322579
0.5	0.000390611	0.000398659	0.000402679	0.000375028	0.00037221	0.000371895	0.000367866	0.000363849	0.000362905	0.000363754	0.000361436	0.000360569	0.000357469	0.000356705	0.000359141	0.000356598	0.000355053	0.000352242	0.000349784	0.000347709	0.000355113	0.000348339	0.000353707	0.000351787	0.000361807	0.000351679	0.000350986	0.000356597	0.000355818	0.00036663	0.000360894	0.000363984	0.000361076	0.000358612	0.000359072	0.000354854	0.000354465	0.000363728	0.000369283	0.00037396	0.000368467	0.000367304	0.000363944	0.000362727	0.00036091	0.000362397	0.000357942	0.000357405	0.000359979
0.55	0.000432798	0.000441688	0.00044662	0.000414906	0.000411699	0.000411366	0.000407775	0.000402832	0.000402277	0.000403083	0.000399213	0.000399461	0.000395653	0.000394592	0.000397484	0.000394618	0.000392635	0.000390315	0.00038674	0.000384857	0.000392989	0.000385314	0.000391544	0.000389345	0.000400164	0.000389728	0.00038819	0.000394417	0.000393177	0.000405556	0.000399994	0.000402402	0.000399253	0.000397779	0.000396863	0.000392712	0.000391482	0.000402467	0.000409092	0.000414328	0.000407669	0.000407326	0.000402073	0.000401207	0.000398898	0.000401073	0.000396127	0.000394652	0.000398311
0.6	0.000474908	0.000486417	0.000491505	0.000455332	0.000452453	0.000451909	0.000447254	0.000441632	0.000440652	0.000442597	0.000437939	0.000438324	0.000434147	0.000433193	0.000435519	0.000432455	0.000431256	0.000428106	0.000424513	0.000422058	0.000430554	0.000422967	0.00042966	0.000427376	0.000439334	0.000427622	0.000426067	0.00043253	0.000432152	0.00044469	0.000438651	0.000441116	0.000437953	0.00043574	0.000435079	0.000430217	0.00042928	0.000442419	0.000449972	0.000454734	0.000446113	0.000446343	0.000440227	0.000440128	0.000437222	0.000440584	0.000434877	0.000431995	0.000437174
0.65	0.000517438	0.000530874	0.000536192	0.000496443	0.000492603	0.000492621	0.000487135	0.000481096	0.000480484	0.000482294	0.000477913	0.000477411	0.000473466	0.000472221	0.000474427	0.000470928	0.000470291	0.000466996	0.000462852	0.000460606	0.000468869	0.000461469	0.000467614	0.000465888	0.000478847	0.000465729	0.000463632	0.000471255	0.000470692	0.000485051	0.00047751	0.000479837	0.000477346	0.000474369	0.000473248	0.00046839	0.000467326	0.000481829	0.000490838	0.00049605	0.00048605	0.000486948	0.000479294	0.000479333	0.00047667	0.000479218	0.000472818	0.000470222	0.000476232
0.7	0.000559441	0.000576399	0.000582261	0.000537728	0.000533662	0.00053387	0.000528696	0.000521716	0.000520889	0.000522611	0.000516925	0.000516992	0.000512615	0.000510327	0.000512972	0.000509623	0.000509471	0.000505946	0.000501049	0.000498998	0.000508509	0.000499779	0.000506537	0.000504581	0.000519665	0.000504807	0.000502315	0.000510967	0.000509448	0.000524854	0.000517179	0.000519078	0.000515901	0.000513221	0.000513667	0.000506549	0.000505778	0.000521806	0.000531955	0.000537923	0.000526404	0.000528575	0.000518784	0.000518343	0.00051585	0.000519446	0.000512965	0.000508725	0.00051576
0.75	0.000602773	0.000623773	0.000628083	0.00057936	0.000575138	0.000575187	0.000567856	0.000562259	0.00056118	0.000563726	0.000557083	0.000556973	0.000551343	0.000550395	0.000552739	0.000548899	0.000550076	0.000545943	0.00054012	0.000536425	0.00054804	0.000538964	0.000545367	0.000543497	0.000559709	0.000543543	0.000541683	0.000550304	0.000548017	0.000567177	0.000556756	0.000558496	0.00055463	0.000553222	0.000552257	0.000545514	0.000545008	0.000561701	0.000574052	0.000579401	0.000568346	0.000567172	0.000558798	0.000557027	0.000556122	0.000559749	0.000552641	0.00054813	0.000555786
0.8	0.000646689	0.000668375	0.00067369	0.00062133	0.000616773	0.000616334	0.000609374	0.000603094	0.000602161	0.000603361	0.0005973	0.000597569	0.000591899	0.000588713	0.000593776	0.000588935	0.000589391	0.000586668	0.000580509	0.00057667	0.000586394	0.000578487	0.000585527	0.000582458	0.000599144	0.000583053	0.000581041	0.000589835	0.000588251	0.000607687	0.000595248	0.000598352	0.000594985	0.000593167	0.000591986	0.000584384	0.000583528	0.000602226	0.000615929	0.000622551	0.000610185	0.000612568	0.000598703	0.000597409	0.000596429	0.000600186	0.0005927	0.000586809	0.000595682
0.85	0.000689697	0.000714887	0.000720632	0.000663955	0.000657046	0.000658489	0.000650384	0.000644132	0.00064118	0.000646163	0.000638271	0.000638476	0.00063103	0.000628905	0.000633303	0.000628861	0.000629985	0.000625562	0.000619922	0.000616035	0.000626972	0.000618304	0.000624885	0.000623453	0.000640057	0.000622651	0.000620883	0.000630529	0.00062777	0.00065023	0.000635564	0.000636858	0.000634381	0.000633086	0.000633277	0.000623762	0.000621266	0.000643104	0.00065834	0.000664404	0.000648781	0.000656832	0.000637971	0.000637352	0.000636146	0.000640654	0.000632285	0.000624824	0.000635835
0.9	0.000724027	0.000762144	0.00076801	0.000703713	0.000696316	0.00070104	0.00069129	0.000682804	0.00068133	0.000683259	0.000679235	0.000679366	0.000671066	0.0006688	0.000673258	0.000669533	0.000670523	0.000665591	0.000660821	0.00065529	0.000667295	0.000657945	0.000665625	0.000661597	0.000678725	0.000660875	0.000659354	0.00066959	0.000666696	0.000692433	0.000675703	0.000676078	0.000673043	0.000673667	0.000672925	0.000663134	0.000659114	0.000683969	0.000699853	0.000704659	0.000689429	0.000700252	0.000676436	0.000676351	0.000676037	0.000680239	0.000670176	0.000662683	0.000675126
0.95	0.000742301	0.00079913	0.000817308	0.000741193	0.000731218	0.000738541	0.000690523	0.000714132	0.000718216	0.000719722	0.000716193	0.000713378	0.000703829	0.000704501	0.000707482	0.00070679	0.000706843	0.000703194	0.000698587	0.000692615	0.000704941	0.000694594	0.000702942	0.000694954	0.00071508	0.000693967	0.000693164	0.000704765	0.000697878	0.000731444	0.000711479	0.000709485	0.000705654	0.000713951	0.000712838	0.000700006	0.000687082	0.000719076	0.000735621	0.00074079	0.000724154	0.000739284	0.000708516	0.000711818	0.000711161	0.00071574	0.000703686	0.000696901	0.000707901
1	0.000715201	0.000828114	0.000864944	0.000761931	0.000750051	0.000764159	0.000722724	0.000734559	0.000745785	0.000744399	0.000738052	0.000730839	0.00072089	0.000726416	0.000723238	0.000736968	0.000731402	0.000729129	0.000726229	0.000714414	0.000735077	0.000715452	0.000729348	0.000716258	0.000740273	0.000717053	0.000714521	0.000726112	0.000713768	0.000762029	0.000734826	0.000728737	0.000729405	0.00074733	0.000748422	0.000727395	0.000694596	0.000742339	0.000757175	0.000767612	0.000746974	0.000765088	0.000732552	0.000738697	0.00073858	0.000741408	0.000720963	0.000724456	0.000724583
1.05	0.000669988	0.000824871	0.000903598	0.000746221	0.000752784	0.000757193	0.000729867	0.000733859	0.000757885	0.000753051	0.000743568	0.000732702	0.000729666	0.00072799	0.000726261	0.000747299	0.000735002	0.000740316	0.000733609	0.00071481	0.000733815	0.000719999	0.000731547	0.000725854	0.00074458	0.000712958	0.000726974	0.000730998	0.00071572	0.000770419	0.000741771	0.00073577	0.000741844	0.000761799	0.000770189	0.000742337	0.000694243	0.000738534	0.000757797	0.000773938	0.000746684	0.00077385	0.000744846	0.000750397	0.000755605	0.000747514	0.000694825	0.000741613	0.000722002
1.1	0.000525789	0.000752378	0.000905281	0.000672445	0.000730462	0.000714211	0.000658622	0.000704302	0.00073353	0.000735549	0.000734583	0.000708042	0.000698207	0.000718167	0.000714798	0.000728878	0.000715647	0.000710184	0.000695153	0.000685833	0.000700274	0.000711032	0.000679595	0.000698487	0.000743314	0.000690205	0.000675223	0.000717137	0.000653076	0.000746669	0.000729749	0.000727206	0.000742604	0.000744784	0.000760999	0.000730238	0.000693178	0.000694802	0.00068262	0.000748587	0.000684362	0.000719762	0.000751355	0.000743697	0.000756889	0.000737642	0.000635966	0.000745739	0.000697675
1.15	0.000419574	0.000675086	0.000814681	0.00049709	0.000582351	0.000673131	0.000576275	0.000593848	0.000660963	0.000653833	0.000693973	0.000637642	0.000642889	0.000696676	0.000698522	0.000643686	0.0006299	0.000635642	0.000661107	0.000668578	0.000631126	0.00063237	0.000612704	0.000411168	0.000684075	0.000636982	0.000647162	0.000639613	0.000575865	0.00069098	0.000614547	0.000611566	0.000708186	0.000669092	0.000643217	0.000654722	0.000611235	0.000664454	0.000539963	0.000650159	0.000570856	0.000646264	0.000739425	0.000717433	0.000720092	0.000696331	0.000615563	0.000711596	0.000580067
1.2	0.000184913	0.000555155	0.000718161	0.000460031	0.00051285	0.000622907	0.000519983	0.000531517	0.000605428	0.000565042	0.000650771	0.000589903	0.000592641	0.000673036	0.000665522	0.000624201	0.000607915	0.000624091	0.000651136	0.000649021	0.000621965	0.000632292	0.000600862	0.000379137	0.000551024	0.000545152	0.000640094	0.000575479	0.000524691	0.000592402	0.000553921	0.000546219	0.000606526	0.000599697	0.000638804	0.000647293	0.000589479	0.000613919	0.000517236	0.000495286	0.000465168	0.000533918	0.000624966	0.000614557	0.000679756	0.000675498	0.000572036	0.000624782	0.000479994
1.25	0.000208501	0.000553398	0.000690613	0.000401042	0.00016453	0.000654207	0.000505387	0.000526917	0.000579496	0.000606045	0.000634088	0.000584437	0.000527578	0.00059542	0.000636896	0.000583327	0.000585219	0.000604733	0.000570534	0.000627774	0.000602001	0.000585573	0.000569322	0.000357084	0.00054717	0.000567082	0.00060279	0.000562167	0.000236092	0.00057957	0.000540417	0.000548794	0.000581223	0.000551603	0.000656667	0.000638327	0.000569788	0.000595115	0.000488367	0.000402766	0.000428558	0.000408072	0.000594863	0.000571683	0.000622205	0.000596399	0.000526175	0.000593524	0.000401868
1.3	0.000184641	0.000563645	0.000630014	0.000267506	0.000512401	0.00062318	0.000510486	0.000511123	0.000600372	0.000593669	0.000625517	0.000601041	0.000564687	0.000563354	0.000633445	0.000562462	0.00059835	0.000576485	0.000570121	0.000597482	0.000592614	0.000473519	0.000565231	0.000352476	0.000557106	0.000558263	0.00057334	0.000571689	0.000124756	0.000534125	0.00054204	0.000585609	0.000572426	0.000548123	0.000564696	0.000597763	0.000599789	0.000606862	0.000391088	0.000298274	0.000387317	0.000438257	0.000576848	0.00057437	0.000592763	0.000618509	0.000547726	0.000585904	0.000149702
1.35	0.000196999	0.000163673	0.000638217	0.000154938	0.000526587	0.000600808	0.000523891	0.000449071	0.000581434	0.00060143	0.000617445	0.000585108	0.000578738	0.000577069	0.000574	0.000586555	0.000609128	0.00058448	0.00060276	0.000590488	0.000601036	0.0004697	0.000547923	0.000320413	0.0005637	0.000555795	0.000585267	0.00056817	0.000139886	0.000573839	0.000561077	0.000576115	0.000551518	0.000569795	0.000587378	0.000602993	0.000588301	0.000603517	0.000319538	0.000206317	0.000374538	0.000206411	0.000597016	0.000594064	0.000608543	0.000608806	0.000557931	0.00060014	0.00014368
1.4	0.000185638	0.000179722	0.000635548	0.000165139	0.000463461	0.00060963	0.000545173	0.000479508	0.000588166	0.000613311	0.00061026	0.000594793	0.000601106	0.00058442	0.00060688	0.000594482	0.00060976	0.00060364	0.000630876	0.000637275	0.000620671	0.000517816	0.000566554	0.000328546	0.000559786	0.000560441	0.000551697	0.0005695	0.000151688	0.000572934	0.000570461	0.00058854	0.000570237	0.000574833	0.000591073	0.000586208	0.000593676	0.000610875	0.000182839	0.000205868	0.000212419	0.000173058	0.000597829	0.000584542	0.00061827	0.000620376	0.000139294	0.000597926	0.00015484
1.45	0.000191062	0.000194368	0.000653832	0.000173299	0.000534376	0.000610468	0.000587763	0.000481283	0.000604498	0.000620602	0.000628501	0.000614354	0.000604815	0.000609723	0.000629669	0.000599436	0.000596119	0.0006324	0.000607692	0.000624984	0.000623528	0.000536315	0.000571384	0.000162962	0.000576956	0.000567683	0.000544059	0.000567965	0.00015404	0.00058318	0.000571154	0.000215093	0.000585222	0.000585501	0.000603477	0.000608152	0.000596105	0.00016894	0.000185176	0.000566188	0.000181968	0.000188315	0.000604275	0.000574837	0.000638834	0.000627823	0.000170166	0.000607279	0.000180468
1.5	0.000238861	0.000275143	0.000645081	0.00018786	0.000567903	0.000611897	0.000557252	0.000455485	0.000612376	0.000635722	0.000636853	0.000625379	0.000613941	0.000635542	0.000637755	0.000629384	0.00061488	0.000633305	0.000620014	0.000624659	0.000637441	0.000545618	0.000571462	0.000177799	0.000565108	0.000558203	0.000547832	0.00055845	0.000163632	0.000587989	0.000558376	0.00020684	0.000579331	0.000601614	0.000621669	0.000615764	0.000598371	0.000185219	0.000224469	0.00055009	0.000184585	0.000193863	0.000608511	0.00059493	0.00062054	0.000601876	0.000177252	0.000619248	0.000204424
1.55	0.000288876	0.000193028	0.000645434	0.000211614	0.00056215	0.000541547	0.000551753	0.000442463	0.000551386	0.000635701	0.000632879	0.00061981	0.000599773	0.00064227	0.000635955	0.000634433	0.000617274	0.00064276	0.000617444	0.000639135	0.000642169	0.000562169	0.000580043	0.000191829	0.000491286	0.000365408	0.000561307	0.000179795	0.000171934	0.000603971	0.00056281	0.000245441	0.000340405	0.000608586	0.000623342	0.000606992	0.000609145	0.000192404	0.000233075	0.00054823	0.000201214	0.000209901	0.000594396	0.000602161	0.000633282	0.000620641	0.000193302	0.000605497	0.000207047
1.6	0.000287978	0.00020476	0.000530372	0.000222879	0.00056668	0.000499749	0.000527405	0.000427792	0.000501367	0.000629806	0.000600865	0.000616189	0.00057668	0.00063936	0.000631942	0.000623179	0.000630215	0.000637032	0.000184196	0.000643481	0.000646171	0.000571511	0.00057045	0.000213829	0.000456752	0.000372487	0.000379457	0.000191775	0.000185197	0.000604816	0.000211769	0.000211048	0.000194518	0.000219441	0.000637428	0.000621694	0.000211782	0.000205748	0.000246469	0.000541753	0.00021057	0.000224394	0.000582799	0.0005431	0.000614783	0.000619948	0.000208531	0.000535397	0.00023381
1.65	0.000257329	0.000274701	0.000548136	0.000292282	0.000564728	0.000538481	0.000523007	0.00047244	0.000497432	0.000517084	0.000241546	0.000446712	0.00045405	0.000395911	0.000222191	0.000237926	0.000636244	0.000219306	0.000199987	0.000633488	0.000651401	0.000222205	0.000204229	0.000227095	0.000463123	0.000409625	0.000389205	0.000241719	0.000206879	0.000213102	0.000218127	0.000341136	0.000210621	0.000213183	0.00021761	0.000217168	0.000215424	0.000220814	0.000251744	0.000552381	0.000249081	0.000481309	0.000531591	0.00051166	0.000280277	0.000228014	0.00021335	0.0005304	0.000343522
1.7	0.000245855	0.000248107	0.000530439	0.000325908	0.000575689	0.000551532	0.000532599	0.000502785	0.000509089	0.000500476	0.000505716	0.000494316	0.000466801	0.000228934	0.000229977	0.000249424	0.000255969	0.000233004	0.0002153	0.000239971	0.000230163	0.000227095	0.000218111	0.0002437	0.00047598	0.000453155	0.000255361	0.000226519	0.000223766	0.000241664	0.000232786	0.000344212	0.000224782	0.00023583	0.000226633	0.000225434	0.000229755	0.000233756	0.00059277	0.00057111	0.000260725	0.000553025	0.000536873	0.000551978	0.000250418	0.000241475	0.000228997	0.000524315	0.000245228
1.75	0.00027469	0.00027742	0.000543989	0.000267262	0.000586566	0.000548467	0.000544823	0.000523816	0.000529495	0.00051341	0.000505451	0.000415914	0.000425071	0.000254039	0.000247487	0.000246479	0.000241236	0.000274012	0.000231738	0.00024798	0.000243578	0.000242625	0.000237261	0.000258374	0.00049898	0.000439054	0.000373573	0.000243388	0.000237036	0.000239076	0.000234621	0.000242499	0.000246987	0.000245069	0.000248159	0.000247219	0.000240239	0.00024908	0.000596246	0.000583174	0.000265463	0.000589108	0.000565941	0.000561921	0.000260329	0.000330436	0.000240004	0.000467662	0.000256433
1.8	0.000287186	0.000282508	0.000555873	0.000283223	0.000579031	0.000560906	0.000556863	0.000529516	0.000529502	0.00033871	0.000481619	0.000355014	0.00040277	0.000266071	0.000269204	0.00025715	0.000264476	0.000273015	0.000249251	0.000269527	0.000265606	0.000264494	0.00026477	0.000274366	0.000493747	0.000257468	0.00031295	0.00026011	0.000258746	0.000257512	0.000251742	0.000258584	0.000264058	0.000266705	0.000263996	0.000258732	0.000258463	0.000265978	0.0006089	0.000574996	0.000283527	0.000588022	0.000569575	0.000456555	0.000275879	0.000317215	0.000249714	0.000261025	0.00027429
1.85	0.000307832	0.000315349	0.000443965	0.000295305	0.000467587	0.00031762	0.000554646	0.000553242	0.000501272	0.000287347	0.000297718	0.000332253	0.000306585	0.00028025	0.000277234	0.000271307	0.000276321	0.000291288	0.00028102	0.000285117	0.000277009	0.000269713	0.000270381	0.000292544	0.000465906	0.000276799	0.00031412	0.000286254	0.000312808	0.000281248	0.000272632	0.000278211	0.000270165	0.000284614	0.000276513	0.000273823	0.000274996	0.000283958	0.000511579	0.000600527	0.000294248	0.000604149	0.000590557	0.000349921	0.000282155	0.000324223	0.000266683	0.00028489	0.000291584
1.9	0.000341225	0.000319996	0.00031344	0.000302907	0.000447005	0.00035579	0.000475491	0.000320344	0.000318279	0.000311625	0.000302629	0.000309008	0.000327839	0.000302642	0.000301949	0.000289287	0.0002986	0.000307677	0.000294195	0.000313337	0.000289738	0.000287997	0.000290956	0.000294732	0.000312822	0.000309085	0.000296324	0.000284861	0.000292647	0.000303604	0.000283589	0.000295817	0.000289386	0.000286198	0.000298135	0.000292478	0.000293913	0.000296702	0.00031969	0.000320493	0.000304194	0.000585024	0.000306955	0.000316593	0.000306612	0.000309493	0.000309238	0.000294985	0.000320681
1.95	0.000338637	0.000335741	0.000344061	0.00032338	0.000340638	0.000345932	0.000378537	0.000333585	0.000338833	0.000319337	0.000342713	0.000339368	0.000333443	0.000315626	0.000314933	0.00030942	0.000308394	0.000328562	0.000312863	0.000331112	0.000308775	0.000307812	0.000304141	0.000328546	0.000373281	0.000320184	0.000315075	0.000307066	0.000310305	0.000313911	0.000303949	0.000306923	0.000307518	0.000308209	0.000310175	0.000314662	0.000313237	0.00031634	0.000339568	0.000323392	0.000321229	0.000338487	0.000345632	0.000320341	0.000314397	0.000336567	0.000328908	0.000318552	0.000329934
2	0.000353421	0.000363887	0.000343347	0.000337018	0.00037017	0.000376464	0.000357177	0.000346711	0.000368251	0.00033888	0.00034528	0.000344753	0.000348308	0.000339051	0.000333514	0.000332013	0.000325755	0.000342426	0.000334768	0.000340202	0.000330008	0.000327559	0.000324628	0.000331869	0.000348028	0.000329219	0.000328642	0.00032732	0.000331056	0.000334822	0.000323725	0.000329142	0.000330352	0.000330477	0.000323989	0.000332716	0.00032744	0.000336303	0.000360277	0.000343603	0.00034395	0.000349622	0.000337482	0.000336874	0.000334367	0.000346022	0.000373168	0.000334379	0.000359862
2.05	0.000380615	0.000367801	0.000366878	0.000363059	0.000371715	0.000369894	0.000384258	0.000374457	0.000367862	0.000366658	0.000355718	0.000367401	0.000374211	0.00035167	0.000354584	0.000353058	0.000345997	0.000348897	0.000353882	0.000359056	0.000344134	0.000350645	0.000356224	0.000359583	0.000385466	0.000349055	0.000349352	0.000347796	0.000349506	0.000351992	0.000346846	0.000349768	0.000342417	0.000351102	0.000345919	0.000346718	0.000349366	0.00035847	0.000378525	0.000359711	0.000370642	0.000369694	0.000366281	0.000362943	0.000353729	0.000355364	0.00035378	0.000351814	0.000366255
2.1	0.000406944	0.000391637	0.000391212	0.000384172	0.000390622	0.000393302	0.000396485	0.00038266	0.000382232	0.000381541	0.000380197	0.000384423	0.000380229	0.000371899	0.000377128	0.000378488	0.000367682	0.000369182	0.0003737	0.000376381	0.000365328	0.000364452	0.000365732	0.000386884	0.000389069	0.000374524	0.000369581	0.000371777	0.000374225	0.000374373	0.000371169	0.000368908	0.000370849	0.000369001	0.000367095	0.000367187	0.000370655	0.000378211	0.000393099	0.000383662	0.000376557	0.000399317	0.000371705	0.00038747	0.000374204	0.000381315	0.000386053	0.00037786	0.000395246
2.15	0.000423234	0.000412789	0.000400137	0.000409804	0.000416165	0.000411497	0.000403182	0.000408624	0.000401581	0.000393407	0.000395363	0.000400554	0.000403343	0.000395059	0.000393393	0.000395527	0.000391772	0.000392928	0.000399239	0.000397381	0.000386886	0.000385664	0.000385791	0.000399478	0.00041709	0.000408624	0.000392872	0.000394339	0.000397257	0.000387428	0.000387452	0.000392347	0.000383995	0.000392634	0.000390014	0.00038685	0.000397015	0.000403443	0.000405011	0.000408261	0.000403758	0.00040507	0.000396487	0.000403841	0.000398074	0.000393779	0.000412975	0.000399655	0.000413106
2.2	0.000441271	0.000428145	0.000424047	0.000430959	0.000439183	0.000425347	0.000427311	0.000430985	0.000423659	0.00041818	0.000417452	0.000426271	0.000432959	0.000419275	0.000415899	0.00041759	0.000420525	0.000414132	0.000422625	0.000421053	0.000411952	0.000407826	0.00040917	0.000416242	0.000433433	0.000425045	0.000415211	0.000419596	0.000420512	0.000412002	0.000408848	0.000417416	0.00040578	0.000418315	0.000411873	0.000411335	0.00041828	0.000427586	0.00042939	0.000416492	0.000428926	0.000427413	0.000420296	0.000418118	0.00042252	0.000419333	0.000426232	0.000422448	0.000441103
2.25	0.000462585	0.000442349	0.000447529	0.000457556	0.000453196	0.000446287	0.000454244	0.000453388	0.00044789	0.00044313	0.00044465	0.00044505	0.000448393	0.000445112	0.000439843	0.000440364	0.000437083	0.000440566	0.00043942	0.000437191	0.000434065	0.000430884	0.000433076	0.000440363	0.000453435	0.000454951	0.000439743	0.000441094	0.000441709	0.000435172	0.000432393	0.00043889	0.000431097	0.000446047	0.000436076	0.000434852	0.000438982	0.000466438	0.000458677	0.000442681	0.000455002	0.000455487	0.000439531	0.000440195	0.000448593	0.000441938	0.000457224	0.000443759	0.000465787
2.3	0.000479073	0.000472988	0.00047384	0.00047946	0.000480712	0.000472534	0.000477517	0.000467603	0.000470301	0.00046983	0.000468348	0.000471962	0.000486983	0.000470718	0.000465521	0.000466023	0.000462092	0.000467261	0.000463467	0.000465103	0.000460786	0.000456996	0.000458085	0.000465135	0.00047058	0.000481683	0.000464417	0.000454672	0.000466616	0.000458324	0.000457487	0.000466059	0.000454204	0.000467403	0.000461948	0.000459554	0.000464398	0.000471674	0.000474782	0.000466547	0.000474587	0.000477773	0.000461311	0.000464295	0.000461813	0.000467001	0.000489942	0.000463988	0.000491974
2.35	0.000506398	0.000496307	0.000507328	0.000503253	0.000507196	0.000498883	0.000502056	0.00049362	0.000494836	0.000496537	0.000498223	0.000497463	0.000494536	0.000497294	0.000490961	0.000490321	0.000486238	0.000486177	0.00048832	0.000487446	0.000492138	0.000483044	0.000482846	0.000490897	0.000496382	0.000501307	0.000492389	0.000480187	0.000495797	0.000485009	0.000482121	0.000490719	0.000478771	0.000491451	0.000487798	0.000486182	0.000497745	0.000501118	0.000503705	0.000492171	0.000504037	0.000489155	0.000488777	0.000489685	0.000487405	0.000492516	0.000513559	0.000485381	0.00052047
2.4	0.000534498	0.000523622	0.000534428	0.00053049	0.000532813	0.000525275	0.000514142	0.000520793	0.000525899	0.000525835	0.000523283	0.000523746	0.000519944	0.000525474	0.000519319	0.000520372	0.000515606	0.00051161	0.000513838	0.000515224	0.000508124	0.000510012	0.000509712	0.000521299	0.000541205	0.000526341	0.000517742	0.00050694	0.000517581	0.000510491	0.000509425	0.000514978	0.000506273	0.000520183	0.000515201	0.000512447	0.000510452	0.000539096	0.000530251	0.000518841	0.000521557	0.000514022	0.000514432	0.000517331	0.000513191	0.000519877	0.000543522	0.000511946	0.000547685
2.45	0.000562132	0.000549144	0.000566909	0.000547388	0.000563158	0.000553007	0.000539618	0.000548334	0.000552556	0.000545647	0.000550693	0.000544367	0.000548107	0.000545024	0.000545738	0.000542082	0.000542969	0.000540954	0.000543312	0.000547089	0.00053471	0.000537465	0.000537129	0.000545066	0.000544289	0.000529537	0.000548306	0.000533925	0.000543852	0.000538502	0.000536761	0.000545956	0.000533828	0.000547144	0.000544641	0.000542077	0.000537884	0.000562207	0.000559124	0.000549514	0.000564626	0.000542704	0.000542573	0.000545087	0.000541894	0.000547974	0.00055802	0.000540396	0.000578978
2.5	0.000600482	0.000579489	0.000577672	0.000582945	0.000573161	0.000579172	0.000568524	0.000577625	0.000581062	0.000572874	0.000580784	0.000573532	0.000576695	0.000573763	0.000573502	0.000574668	0.000569488	0.000571482	0.000570761	0.000575274	0.000563308	0.000567473	0.000575068	0.000569863	0.000574672	0.000558549	0.000563889	0.000563874	0.000574079	0.000568249	0.000566027	0.000571185	0.000563993	0.000569858	0.000573094	0.000568865	0.000568677	0.000597007	0.000587007	0.0005774	0.000588464	0.00057197	0.000569388	0.000576368	0.000574734	0.000578235	0.000585243	0.000568231	0.000598574
2.55	0.000613512	0.000607876	0.000605867	0.000611069	0.000603099	0.000611607	0.000598551	0.00060604	0.000617889	0.000602007	0.000601063	0.000602629	0.000609617	0.000604242	0.000604409	0.000603255	0.000599344	0.000604566	0.000602852	0.000607171	0.000592723	0.000602683	0.000605947	0.000599957	0.000606049	0.000590998	0.000593325	0.000599827	0.000597801	0.000596659	0.000597253	0.00060201	0.0005924	0.000598071	0.00060353	0.000596872	0.0005977	0.000626663	0.000618521	0.000600672	0.000607742	0.000600065	0.000600046	0.000604371	0.000605951	0.000601289	0.000621341	0.000597615	0.00062474
2.6	0.000653001	0.000637984	0.000638422	0.000645268	0.000635987	0.000634346	0.000630773	0.000639115	0.000630692	0.00063394	0.0006318	0.000632596	0.00063982	0.000636245	0.000636931	0.00063711	0.00063152	0.000633797	0.000631919	0.00061868	0.0006227	0.000627653	0.00062713	0.000631603	0.00063511	0.000619554	0.000623797	0.000632117	0.000626381	0.000630196	0.000627431	0.00062731	0.000623505	0.000627967	0.000632475	0.000628628	0.000627857	0.000657213	0.000636355	0.000632126	0.000635985	0.000636855	0.000630171	0.000639268	0.000643819	0.000632225	0.000648985	0.000627161	0.000654236
2.65	0.000680383	0.000673863	0.000668025	0.000674804	0.00066543	0.000666158	0.000662946	0.000661118	0.000661642	0.000665448	0.000661594	0.000664016	0.000671568	0.000667463	0.000670338	0.000668946	0.00066272	0.000668585	0.000663155	0.000647794	0.000655248	0.000663319	0.000658104	0.000662223	0.000664871	0.000651922	0.000655698	0.000667356	0.000659844	0.000662276	0.000671859	0.000660176	0.00065601	0.000660797	0.000668088	0.000661225	0.000659446	0.000682879	0.000671935	0.000665306	0.000668112	0.000671036	0.000661247	0.000663548	0.000658694	0.000663826	0.000678715	0.000661067	0.000687067
2.7	0.000713946	0.000709318	0.000702953	0.000708267	0.000699703	0.000695457	0.000696757	0.000693847	0.000693649	0.000698725	0.000695447	0.000697887	0.000705169	0.000702295	0.000699045	0.00070721	0.000694917	0.000700022	0.000698077	0.000682895	0.000687941	0.000699346	0.000690648	0.000698317	0.000698819	0.000682818	0.000689862	0.000698058	0.000694056	0.000690782	0.000704916	0.000695662	0.000690899	0.000692163	0.000694653	0.000695675	0.000692418	0.000712804	0.000702555	0.000696671	0.000699439	0.000688676	0.000696052	0.000697432	0.000691753	0.000695009	0.000721539	0.000695649	0.000708088
2.75	0.000728305	0.000746211	0.00073874	0.000743064	0.000734362	0.000729115	0.000736458	0.000728191	0.000730394	0.0007325	0.000731758	0.000731182	0.000740789	0.000735723	0.000733046	0.000742682	0.000725087	0.000733814	0.000736738	0.000715594	0.000721743	0.000722096	0.000724967	0.000731055	0.000733562	0.000717311	0.000725606	0.000731373	0.000728626	0.00072335	0.000739405	0.000728284	0.000725013	0.000727472	0.000728905	0.000728745	0.000729605	0.000747865	0.000738676	0.000731375	0.00073386	0.000721902	0.000727365	0.000730657	0.000730544	0.000730545	0.000745739	0.000740509	0.000741393
2.8	0.000764548	0.000775404	0.000778674	0.0007785	0.000769798	0.000765018	0.000768521	0.000763408	0.000764589	0.000770611	0.000769582	0.000768065	0.000766714	0.000770738	0.000769101	0.000780048	0.000763076	0.000766453	0.00076577	0.000751558	0.000760139	0.000757652	0.000760261	0.000768019	0.000772817	0.000756718	0.000761905	0.000764055	0.000766869	0.00076071	0.000772893	0.000765241	0.000759353	0.000763503	0.000765451	0.000764023	0.000761134	0.000784621	0.000773496	0.000767991	0.000769518	0.000760392	0.000754495	0.000767079	0.000764038	0.000769426	0.000790702	0.000775699	0.000776388
2.85	0.000799349	0.000817347	0.000813411	0.000818123	0.000802184	0.000800744	0.000806002	0.000800429	0.000801875	0.000807632	0.000801731	0.000805472	0.00080377	0.000809799	0.000804594	0.000805162	0.000800658	0.000803815	0.000798646	0.000788691	0.0007974	0.000794418	0.00079667	0.000814339	0.000795415	0.000791989	0.000794966	0.000799414	0.00080449	0.00079616	0.000811717	0.000804365	0.000792417	0.000802199	0.000799929	0.0008014	0.00079657	0.000823586	0.000811579	0.000803882	0.000804328	0.000793919	0.000791804	0.000802461	0.000797567	0.000803152	0.000824364	0.000820096	0.000812171
2.9	0.000838159	0.000853813	0.000851408	0.000853503	0.000837892	0.000841753	0.000841481	0.000839699	0.000839016	0.000846223	0.000841835	0.000843423	0.000842427	0.00084922	0.000842268	0.000844325	0.00084186	0.000838466	0.000836147	0.000827296	0.000834905	0.000834344	0.000836618	0.000849117	0.000833757	0.000829384	0.000833182	0.000840678	0.000845618	0.000833597	0.000846637	0.000844664	0.000831231	0.000839167	0.000839389	0.000840114	0.000836585	0.000859316	0.000851547	0.00084065	0.000842695	0.000830931	0.000830686	0.0008403	0.000835315	0.000842405	0.000862874	0.000852853	0.000856741
2.95	0.000877517	0.000891152	0.000891117	0.000889573	0.000877123	0.000881709	0.000885817	0.00087911	0.00087819	0.000876123	0.000882152	0.000885016	0.000878192	0.000882941	0.000885179	0.000884905	0.000882717	0.000879481	0.000873707	0.000864203	0.000876087	0.000871018	0.000873635	0.000887789	0.000872068	0.00086596	0.000871447	0.000871295	0.000882716	0.000873643	0.000886412	0.000881136	0.000868531	0.000878376	0.000878418	0.000870678	0.00087613	0.000896362	0.000890876	0.000882517	0.000890315	0.00087258	0.000869003	0.000878995	0.000876368	0.000879939	0.000894111	0.000892074	0.000890166
3	0.000914857	0.000934354	0.000930118	0.000932569	0.000918747	0.000925494	0.000926834	0.00091985	0.000919019	0.000917625	0.000924254	0.000924555	0.00092547	0.000922984	0.000923851	0.000926543	0.000928031	0.000919199	0.000914528	0.000906255	0.000914179	0.000909339	0.000917313	0.000931417	0.000914025	0.000908684	0.000910572	0.000918471	0.000918845	0.000912046	0.000929355	0.000926197	0.000909561	0.000919459	0.000920774	0.000909671	0.000925576	0.000944128	0.000932106	0.0009206	0.000929	0.000913542	0.000911061	0.000919413	0.000918861	0.000919856	0.000939477	0.000936878	0.000931179
3.05	0.000957751	0.00097281	0.000972764	0.000970771	0.000963971	0.000970537	0.000966998	0.000965244	0.000960881	0.000958772	0.000968981	0.000966046	0.000968989	0.000971669	0.000969152	0.000977129	0.000976793	0.000966253	0.000958202	0.000953321	0.000958519	0.00095311	0.000958237	0.000974544	0.000957639	0.000957539	0.000955474	0.000960622	0.00096212	0.00096253	0.000954821	0.000969735	0.000952526	0.000962928	0.000961935	0.000951589	0.00096575	0.000985328	0.000978679	0.00096991	0.000973594	0.000961894	0.00095268	0.000964702	0.000960848	0.000964324	0.000983308	0.000957959	0.000980968
3.1	0.000999839	0.000999956	0.000999945	0.000999931	0.000999995	0.000998467	0.000999956	0.000999945	0.000999924	0.001	0.00099992	0.000999934	0.000999945	0.000999896	0.000999931	0.00100002	0.000999925	0.000999967	0.000999928	0.000998527	0.00099851	0.00099932	0.000999942	0.000999928	0.000999991	0.000997629	0.000999871	0.000999935	0.00099991	0.000999914	0.000999928	0.000999913	0.000999761	0.000999935	0.000999952	0.000998987	0.000999931	0.00099991	0.000999911	0.000999943	0.000999935	0.000999956	0.000999911	0.000999925	0.000999865	0.000999945	0.00099992	0.00099998	0.000999917
3.05	0.000974384	0.000969522	0.000973995	0.000988104	0.000971902	0.00097	0.000973871	0.000973069	0.000971563	0.000980448	0.000973453	0.000979065	0.000975219	0.00097774	0.000978501	0.000981033	0.000979597	0.000977939	0.000988606	0.000963887	0.00097599	0.000974668	0.000978928	0.00099007	0.00097309	0.000967178	0.000971181	0.000977895	0.000972122	0.000976263	0.000977344	0.000984861	0.000977439	0.000974604	0.000976747	0.000974201	0.000971839	0.000999797	0.000999423	0.000983565	0.000971914	0.00097819	0.00097823	0.000971133	0.000988897	0.000986841	0.000990599	0.000980967	0.000989047
3	0.000934209	0.000927901	0.000934199	0.000949672	0.000932166	0.000929479	0.000932392	0.000932049	0.00093114	0.00094181	0.000933225	0.00093867	0.000935547	0.00093798	0.00093832	0.00094193	0.000939643	0.00093832	0.000939965	0.000923652	0.000934687	0.000935918	0.000938641	0.00094753	0.000932579	0.000927502	0.000932721	0.000936119	0.000932804	0.000937341	0.000938223	0.000942908	0.000935992	0.000934666	0.000939058	0.00093484	0.000931477	0.000954548	0.000952892	0.000943965	0.000932511	0.000934081	0.000937406	0.000931367	0.00094406	0.00094902	0.000952072	0.000941255	0.000949205
2.95	0.00089549	0.000890066	0.000895099	0.000909876	0.000891178	0.000891768	0.000894678	0.00089431	0.000893455	0.000901522	0.000894917	0.000900062	0.000895971	0.000898919	0.000898988	0.000901919	0.00090012	0.000900123	0.000904851	0.000884849	0.000895987	0.000894287	0.000898912	0.000908406	0.000895053	0.000889615	0.000894208	0.000898214	0.000894126	0.000897602	0.00089813	0.000905106	0.0008968	0.00089621	0.000899089	0.000896543	0.000893831	0.000916244	0.000914282	0.000905086	0.000894031	0.000896771	0.000900355	0.000892806	0.000906751	0.000908046	0.00091115	0.000902431	0.0009085
2.9	0.000856373	0.000852816	0.00085728	0.00087137	0.000852287	0.000852849	0.000856628	0.000855419	0.000854853	0.000865003	0.000856421	0.000863762	0.000857501	0.000861386	0.000861081	0.00086403	0.00086188	0.000861368	0.000866455	0.000846917	0.000859525	0.000858261	0.000861263	0.000869929	0.0008563	0.000852445	0.000856947	0.000858852	0.000856258	0.000860462	0.000861834	0.000866462	0.000858602	0.000857744	0.000861181	0.000859112	0.000855962	0.000878873	0.000875831	0.000860447	0.000855127	0.000858673	0.000861158	0.000855674	0.000868586	0.000870957	0.000870894	0.00086518	0.000870856
2.85	0.000818995	0.000816145	0.000821991	0.000833526	0.000816769	0.000816787	0.00081977	0.000819215	0.000818257	0.000828006	0.00081888	0.000825895	0.000821566	0.000824062	0.000824479	0.000826321	0.000825836	0.000824245	0.000827908	0.000810812	0.000821554	0.000822627	0.000824129	0.000833224	0.000820403	0.000814732	0.000819378	0.00082255	0.000820019	0.000824538	0.000824976	0.000829615	0.000822685	0.000822148	0.000823139	0.000822191	0.000819687	0.000841545	0.00083796	0.000823675	0.000819596	0.000824546	0.000824552	0.000818828	0.000831949	0.000834215	0.000836669	0.000827345	0.000834284
2.8	0.000784838	0.000780163	0.000784935	0.000797368	0.000782365	0.000780961	0.000783952	0.000782322	0.000783057	0.000792707	0.000784525	0.000789167	0.000785985	0.000789075	0.000787834	0.000791511	0.000789174	0.000788198	0.000791362	0.000775047	0.000785202	0.00078503	0.000787958	0.000797879	0.000783828	0.000783828	0.000783909	0.00078666	0.000784378	0.000786991	0.000788829	0.000793733	0.000786672	0.000786298	0.000786896	0.000787306	0.000783168	0.000804885	0.000802068	0.000788548	0.000783297	0.000786052	0.000788933	0.000782851	0.000795903	0.000798262	0.000800903	0.000792463	0.000798469
2.75	0.000749528	0.000745833	0.000751681	0.000762836	0.000747614	0.000746267	0.000749512	0.000748169	0.000748932	0.000758769	0.0007493	0.000754678	0.00075122	0.000754501	0.000752794	0.000756135	0.000753855	0.000753229	0.000757518	0.000740261	0.00075043	0.000750619	0.000753596	0.000763023	0.000748968	0.000745195	0.000748172	0.000751393	0.00075001	0.000752397	0.000753563	0.000758664	0.000751401	0.000751665	0.00075286	0.000750063	0.000748836	0.000769767	0.000767185	0.000754279	0.000747731	0.00074982	0.000754389	0.000748919	0.000761166	0.000762312	0.000764982	0.000757896	0.000763708
2.7	0.000715947	0.00071216	0.000716622	0.000727425	0.000713196	0.000713083	0.000715525	0.000713807	0.00071543	0.000724265	0.000715245	0.000720616	0.000717361	0.000720614	0.000718571	0.000723157	0.000720272	0.000718458	0.000724221	0.000707218	0.000716765	0.000716615	0.000719398	0.000728768	0.000714857	0.000711919	0.000713651	0.000718039	0.000715497	0.000718573	0.000719364	0.000726346	0.000719469	0.000718509	0.000717515	0.000716586	0.000714881	0.000734892	0.000732121	0.000720668	0.000714494	0.000716467	0.000720661	0.000714562	0.00072761	0.000727872	0.000731606	0.000724064	0.00073105
2.65	0.0006833	0.000679252	0.000683541	0.000694679	0.00068085	0.000680341	0.000683214	0.00068128	0.000682991	0.000689701	0.000682495	0.000687941	0.000684722	0.000688123	0.000686551	0.000689394	0.000687088	0.000685851	0.000690419	0.000674769	0.000684797	0.000683852	0.000687303	0.000697072	0.000681885	0.000679081	0.000681241	0.000684409	0.000682947	0.000685733	0.00068717	0.000694018	0.000684927	0.000685944	0.000685322	0.000683738	0.000681846	0.000703434	0.000696926	0.00068826	0.000681795	0.000684359	0.00068774	0.000682136	0.000694461	0.000696579	0.000698216	0.000691271	0.000697293
2.6	0.000651682	0.000647425	0.000652128	0.00066253	0.000649879	0.000648253	0.000651402	0.000649627	0.000650408	0.000657853	0.000650824	0.00065506	0.000653539	0.000655809	0.000654375	0.000657186	0.000655022	0.000654439	0.000657473	0.000643017	0.000653406	0.000651725	0.000655427	0.000664369	0.000650186	0.000647647	0.000650935	0.00065241	0.000651467	0.000654204	0.000655251	0.000660674	0.000653266	0.000653789	0.000653315	0.000651904	0.000650957	0.000672208	0.000665783	0.00065705	0.000650256	0.000652579	0.00065536	0.000649812	0.000662178	0.000664515	0.000665664	0.00065943	0.000664498
2.55	0.000621033	0.000617426	0.00062092	0.000631715	0.000618675	0.000617795	0.000620526	0.00061943	0.000619731	0.00062841	0.000619948	0.000624601	0.000621989	0.000625175	0.000623221	0.00062629	0.000624809	0.000623893	0.000625378	0.000612637	0.000621929	0.000620854	0.000623346	0.000632851	0.00061942	0.000616952	0.000619423	0.000621693	0.000620391	0.00062386	0.00062439	0.000629261	0.000622299	0.000622751	0.000622535	0.000621291	0.000619746	0.000642599	0.000633636	0.000626706	0.000619505	0.000621365	0.000625012	0.00061979	0.000631747	0.000634467	0.000635633	0.000628452	0.000632611
2.5	0.000591087	0.000587901	0.000591226	0.000601056	0.000588486	0.000587955	0.000590892	0.000589453	0.000589853	0.000598651	0.00058997	0.000594949	0.000592256	0.000594324	0.000592852	0.000596095	0.000595154	0.000591618	0.000595412	0.000582886	0.000591829	0.000590675	0.000593094	0.000604752	0.00058911	0.000587501	0.00058917	0.000592098	0.000589895	0.000592837	0.000594438	0.00059961	0.000592824	0.000592792	0.000592548	0.000590907	0.000589939	0.00060998	0.000604105	0.000596419	0.000589928	0.000591622	0.000595157	0.000589397	0.000601282	0.000603354	0.000604195	0.000598329	0.000603673
2.45	0.000562149	0.000558408	0.000562179	0.000571457	0.000558898	0.000559007	0.000561438	0.000560653	0.000560324	0.000568698	0.000561064	0.000565477	0.000563067	0.000564874	0.000563551	0.000566709	0.000565945	0.000562229	0.000566047	0.00055519	0.000562202	0.000561409	0.000563609	0.000572901	0.000560208	0.000558564	0.000560568	0.00056258	0.000561711	0.000563585	0.000565794	0.00057005	0.00056365	0.00056325	0.000563494	0.000561775	0.000560383	0.000579731	0.000575565	0.000569077	0.00056003	0.000562642	0.000566192	0.000560375	0.000572637	0.000574172	0.000575614	0.0005689	0.000574647
2.4	0.000533611	0.000530096	0.000533333	0.000543011	0.000530123	0.000530519	0.000532508	0.000532338	0.000530955	0.000539672	0.000532441	0.000536903	0.000534661	0.000536241	0.000535275	0.00053745	0.000537004	0.000533642	0.000537842	0.000526373	0.000534109	0.000533073	0.000535244	0.00054461	0.000531797	0.000529074	0.000532062	0.00053494	0.000532739	0.000535525	0.000536881	0.000541246	0.00053509	0.000535164	0.000534818	0.000533163	0.000532143	0.000549524	0.000546441	0.000540204	0.0005318	0.000534696	0.000537294	0.000531662	0.000543604	0.00054616	0.000547161	0.000540803	0.000545758
2.35	0.000505896	0.000502781	0.000506156	0.000515205	0.00050291	0.00050326	0.000505419	0.000504747	0.000504082	0.000512183	0.00050508	0.00050898	0.000507254	0.000508495	0.000508046	0.00050998	0.000509691	0.000506042	0.000510705	0.000498361	0.000505957	0.000505621	0.00050759	0.000516624	0.000504316	0.00050229	0.000504553	0.000506091	0.000505287	0.000508027	0.00050933	0.000513126	0.000507755	0.000507093	0.00050744	0.00050605	0.000505066	0.000523938	0.000518618	0.000513064	0.000503871	0.000507735	0.00050998	0.00050426	0.000513905	0.000518703	0.000518834	0.000513202	0.000517857
2.3	0.000479303	0.000476244	0.000479464	0.000486953	0.000476321	0.00047706	0.000478734	0.000478147	0.00047745	0.000484568	0.000478461	0.000482237	0.000480619	0.000481729	0.000481033	0.000483091	0.0004832	0.000479286	0.000484021	0.000471924	0.000479187	0.000478844	0.000480852	0.000489879	0.000477135	0.000475887	0.000477684	0.000480152	0.000478255	0.000480766	0.00048286	0.000486476	0.000481631	0.000480765	0.000481045	0.000479294	0.000477776	0.000496959	0.00049158	0.000486337	0.000477426	0.000481326	0.000483063	0.000477752	0.000486597	0.000492184	0.000493361	0.000486459	0.000491252
2.25	0.000453381	0.000450195	0.000453535	0.000461113	0.000449971	0.000451191	0.000453173	0.000452278	0.000451514	0.000458211	0.000452309	0.000456124	0.000454775	0.000455695	0.000454698	0.000456434	0.000457598	0.000453521	0.000458552	0.000446017	0.000453435	0.000452894	0.000454793	0.000463473	0.00045144	0.00045039	0.000451818	0.000454499	0.000452554	0.000455386	0.000457031	0.000460653	0.000455275	0.000454681	0.000455109	0.000453628	0.000453411	0.000469295	0.000466381	0.000460742	0.000451824	0.000455582	0.000457188	0.000451637	0.00046105	0.00046529	0.000466669	0.000459982	0.000466589
2.2	0.000428481	0.000425352	0.000428795	0.000436464	0.000425506	0.000426019	0.000428241	0.000427265	0.000426601	0.000433081	0.000427165	0.000431316	0.000429377	0.000431191	0.000429806	0.000430902	0.000431921	0.00042864	0.00043325	0.000421485	0.000427711	0.000427889	0.000429536	0.000438157	0.000426961	0.000425752	0.000427142	0.000429394	0.00042659	0.000429645	0.000431785	0.000435106	0.000430439	0.000429704	0.000429913	0.000428177	0.000427904	0.000445067	0.00043993	0.000435302	0.000426921	0.000431008	0.000432201	0.000426721	0.000434753	0.000440326	0.000440839	0.000434718	0.000440523
2.15	0.000403935	0.000401095	0.000404061	0.000411381	0.000401059	0.000402156	0.000404144	0.000403635	0.000402532	0.000408969	0.000402746	0.000407155	0.000405023	0.000406628	0.00040518	0.000407255	0.000407591	0.000404699	0.00040961	0.000397183	0.000404339	0.000403788	0.000405525	0.000413572	0.00040291	0.000401701	0.000402316	0.00040471	0.000402883	0.000405305	0.00040749	0.000410674	0.000406565	0.000405098	0.000405625	0.000404211	0.000404341	0.00041853	0.000415862	0.000411125	0.000403093	0.000405805	0.000407889	0.000402625	0.000410854	0.000415475	0.000420436	0.000409355	0.000414987
2.1	0.000380753	0.000377539	0.000380311	0.000385859	0.000377199	0.000378394	0.000380531	0.000379531	0.000378993	0.000385416	0.000379108	0.000383479	0.000381739	0.000382863	0.000381918	0.000382844	0.000383947	0.000381073	0.000384516	0.000374118	0.000380939	0.000380028	0.000381891	0.000389281	0.000378728	0.000377858	0.000379082	0.000381666	0.0003788	0.000381915	0.000383403	0.00038727	0.000382836	0.000382059	0.000381988	0.000380626	0.000380425	0.000395056	0.000392265	0.000387898	0.000379633	0.000382236	0.000384384	0.000379112	0.000387474	0.000390798	0.00039363	0.000385883	0.00039136
2.05	0.000357894	0.000354428	0.000357285	0.000363052	0.000354651	0.000355811	0.000357806	0.000357212	0.000356392	0.000362549	0.000356506	0.000360735	0.000358876	0.000360082	0.000358638	0.000360095	0.000361191	0.000358139	0.000361601	0.000351849	0.000358196	0.000357186	0.000358724	0.00036622	0.000355759	0.000355473	0.00035625	0.000358871	0.000356938	0.000359095	0.000360693	0.000363848	0.000359566	0.000358888	0.000359231	0.000357378	0.000357725	0.000371662	0.000368614	0.000364531	0.000356538	0.00035966	0.000361851	0.000356582	0.000364392	0.000367196	0.000370491	0.000363143	0.000368009
2	0.000335243	0.000332629	0.000335388	0.000340815	0.000332389	0.000334062	0.000336064	0.000334201	0.000334247	0.000340117	0.000334315	0.000338127	0.000336516	0.000337651	0.00033643	0.000338127	0.000338689	0.000336529	0.000339421	0.000329743	0.000335729	0.000335221	0.000336204	0.000343516	0.000333511	0.000333734	0.000333561	0.000336061	0.000334854	0.000336798	0.000338399	0.00034183	0.000337636	0.000336983	0.000336874	0.00033547	0.00033553	0.000349697	0.000344575	0.000342598	0.000334775	0.000337225	0.000339165	0.000334491	0.000341571	0.000345135	0.000348063	0.000341097	0.000344993
1.95	0.000314359	0.000311612	0.00031402	0.00031926	0.000311485	0.000313133	0.000314743	0.000313144	0.000312798	0.00031875	0.000312841	0.000316777	0.000315223	0.000316195	0.000315119	0.000316566	0.000316962	0.000314967	0.000317527	0.000308896	0.000314627	0.000313762	0.0003153	0.000321973	0.000311695	0.000312137	0.000312169	0.000314651	0.00031354	0.000315	0.000316947	0.000320431	0.000315859	0.000315351	0.000315468	0.000314085	0.000314107	0.000325547	0.000323311	0.000321204	0.000313666	0.000316162	0.000317572	0.000313075	0.000320242	0.000323753	0.000326295	0.000320164	0.000322388
1.9	0.000293657	0.000290938	0.000293052	0.000298614	0.000291026	0.000292285	0.000293987	0.000292668	0.000292399	0.000298407	0.000292563	0.00029612	0.000294365	0.000295567	0.000294173	0.000295902	0.000296574	0.000294845	0.000298052	0.000288207	0.00029384	0.00029323	0.000293824	0.000300906	0.000291328	0.000292138	0.00029154	0.000293941	0.000292891	0.000294358	0.000296287	0.000299657	0.000295231	0.000294967	0.000295214	0.000293857	0.000292973	0.000305651	0.000302323	0.000300693	0.000292639	0.000295902	0.000296899	0.000292599	0.000299359	0.000302361	0.000305285	0.000298786	0.000301824
1.85	0.000273537	0.00027109	0.000273425	0.000278435	0.000271194	0.000272672	0.000273709	0.000272952	0.000272531	0.000278472	0.000272563	0.000276085	0.000274543	0.000275731	0.00027462	0.000276417	0.000275946	0.000274804	0.000277598	0.000268548	0.000273954	0.000273298	0.000273906	0.000281265	0.00027204	0.000272287	0.000271799	0.000274653	0.00027308	0.000274773	0.000276443	0.000279722	0.000275334	0.000275247	0.000275368	0.000274052	0.000273113	0.000285008	0.000282869	0.000280005	0.000273344	0.000275466	0.000276483	0.000273139	0.000280371	0.000282337	0.000284967	0.000279377	0.000281987
1.8	0.000254369	0.000252442	0.000254112	0.000259833	0.000252146	0.000253712	0.000254035	0.000254003	0.000253487	0.000259547	0.00025372	0.000256213	0.000255439	0.000256652	0.00025529	0.000257182	0.000256743	0.000255506	0.000258101	0.000249953	0.000254687	0.000254201	0.0002547	0.000261885	0.000253232	0.000253338	0.000253225	0.000255028	0.00025417	0.000255317	0.000256979	0.000260445	0.000256173	0.000256048	0.000256486	0.000254998	0.000254334	0.000265123	0.000262577	0.000260689	0.000254629	0.00025581	0.000256931	0.000254191	0.000259572	0.000262963	0.000265746	0.000259799	0.000263586
1.75	0.000236237	0.00023426	0.000236033	0.000239703	0.000233943	0.000235549	0.000235578	0.000235295	0.000235263	0.000241298	0.000234905	0.000237844	0.000237045	0.000238502	0.000237615	0.000238828	0.000238796	0.000237297	0.00023986	0.000231694	0.000236884	0.000235783	0.000236777	0.000243039	0.000234927	0.000235008	0.000234733	0.000236391	0.000236116	0.000237277	0.000238235	0.000241902	0.00023814	0.000237902	0.0002384	0.000236795	0.000235962	0.000246853	0.000243665	0.000242141	0.00023596	0.000238036	0.000238255	0.00023601	0.000240952	0.000245142	0.000246896	0.00024069	0.000245069
1.7	0.000218426	0.000217118	0.000218735	0.000221836	0.000216727	0.000218014	0.000217958	0.000217944	0.000217714	0.000223354	0.000217587	0.000220023	0.00021914	0.000220653	0.000219773	0.000221644	0.000221449	0.000219936	0.000222107	0.000214103	0.000219332	0.000218426	0.000219317	0.000225179	0.000217721	0.000217866	0.000217177	0.00021881	0.000218402	0.000219753	0.000220089	0.000224057	0.000220578	0.000220279	0.000220537	0.00021931	0.000218619	0.000228799	0.000226382	0.000224377	0.000218811	0.000220289	0.000220477	0.000218752	0.000223431	0.000227034	0.000227671	0.000223495	0.000227584
1.65	0.000201673	0.000200139	0.000201608	0.000204765	0.000199925	0.000201367	0.000200919	0.000200993	0.000201184	0.000206059	0.000200971	0.000203093	0.000202101	0.00020372	0.000203052	0.000204456	0.000204283	0.000203325	0.00020464	0.000197548	0.000202413	0.00020145	0.000202511	0.000207885	0.000200876	0.000201099	0.000200544	0.000201849	0.00020166	0.000202661	0.000202809	0.000206841	0.000203584	0.000203438	0.000204025	0.000202487	0.000201841	0.00021178	0.000208445	0.00020661	0.000201868	0.000203463	0.000203361	0.000201876	0.000206141	0.000210161	0.000210748	0.000206399	0.000209218
1.6	0.000185062	0.000184202	0.00018512	0.000188875	0.000183981	0.000185247	0.000185067	0.000184937	0.000185283	0.000189808	0.0001846	0.000186658	0.000186147	0.000187459	0.000186943	0.000187994	0.000188382	0.000187481	0.000187764	0.000181721	0.000186007	0.00018556	0.00018637	0.000191642	0.00018471	0.000185219	0.00018459	0.000186326	0.000185314	0.000186488	0.000187007	0.000190318	0.00018786	0.000187396	0.000187954	0.000186006	0.000185849	0.000195261	0.000191827	0.000190282	0.000186074	0.000187283	0.000186951	0.000185657	0.000189497	0.000193719	0.000194667	0.000189741	0.000192529
1.55	0.000169366	0.000168867	0.000169944	0.000173087	0.00016871	0.000169693	0.000169856	0.000169545	0.000169662	0.000174225	0.000169409	0.000171138	0.000170709	0.000172057	0.000171503	0.000172344	0.000172623	0.00017193	0.000172174	0.000166337	0.000170756	0.000170034	0.000170967	0.000175829	0.000169446	0.000169676	0.00016888	0.00017085	0.000169654	0.000171241	0.000171534	0.000175081	0.000172186	0.000172089	0.000172669	0.000170586	0.00017051	0.000179526	0.000176001	0.000176245	0.000170795	0.000171824	0.000171539	0.000170584	0.000173143	0.000177892	0.000178744	0.00017431	0.000176787
1.5	0.000154865	0.000154257	0.000155171	0.000157579	0.000154184	0.000154984	0.000155217	0.000155005	0.000155048	0.000159243	0.000154873	0.000156351	0.000155937	0.000157103	0.000156896	0.000157211	0.000156878	0.000157193	0.000158707	0.000152105	0.000156196	0.000155459	0.000156403	0.000161014	0.000154634	0.00015486	0.000154578	0.000156084	0.000155391	0.000156394	0.000156864	0.000160231	0.000157614	0.000157033	0.000157705	0.000155767	0.000156031	0.00016452	0.000160882	0.000160599	0.000156097	0.000156058	0.000156565	0.000155833	0.000157727	0.000163299	0.000163501	0.000159862	0.000161512
1.45	0.000140888	0.000140325	0.000141261	0.000143559	0.000140479	0.000141279	0.000141481	0.000140685	0.000141392	0.000145195	0.000140899	0.000142239	0.000141952	0.00014308	0.000142725	0.000143018	0.000143124	0.000143156	0.000143343	0.000138506	0.0001423	0.000141503	0.000142101	0.00014674	0.000141212	0.000140773	0.000140416	0.000141739	0.000141477	0.000142364	0.000143364	0.00014532	0.000143676	0.000143021	0.00014383	0.000142183	0.000141994	0.000150118	0.00014763	0.000146319	0.000142537	0.000142417	0.000142511	0.000141874	0.000143806	0.000149205	0.000149042	0.000145924	0.000147223
1.4	0.000127504	0.00012715	0.000128146	0.000130441	0.000127436	0.00012763	0.000128529	0.000127241	0.000128536	0.000131727	0.000127618	0.000128919	0.000128753	0.000129945	0.000129649	0.000129632	0.000129717	0.000129992	0.000129724	0.000125451	0.000129033	0.000127759	0.000129001	0.00013318	0.000127772	0.000127531	0.000127238	0.000128758	0.000128716	0.000129528	0.000129857	0.00013205	0.000130314	0.000129903	0.000130543	0.000129058	0.000128844	0.000136176	0.000133707	0.000132992	0.000129087	0.000129458	0.000129301	0.000128884	0.000130419	0.000135705	0.000135464	0.000132494	0.000133497
1.35	0.000115429	0.000114891	0.000115555	0.000116778	0.000115063	0.000115375	0.000115534	0.000114707	0.000116107	0.000119104	0.000115274	0.000116377	0.000116151	0.000117251	0.000117076	0.000117214	0.000117263	0.000117423	0.000117458	0.000113426	0.000116725	0.000115508	0.000116441	0.000120532	0.000115417	0.000115209	0.000114657	0.000116058	0.000116352	0.000117132	0.000116329	0.000119013	0.000117666	0.000117039	0.00011769	0.000116686	0.000116511	0.000124497	0.000121116	0.000120204	0.000116489	0.000117267	0.000116901	0.000115961	0.000117862	0.000122841	0.000120635	0.000119273	0.000120308
1.3	0.000103672	0.000103237	0.000103738	0.000105011	0.00010343	0.000103685	0.000103883	0.00010312	0.00010435	0.000107301	0.000103496	0.000104451	0.000104423	0.000105325	0.000104814	0.000105486	0.000105394	0.000105535	0.000105716	0.000101878	0.000104657	0.000103691	0.000104794	0.000107135	0.000103837	0.000103498	0.000103088	0.000104357	0.000104652	0.000105385	0.000104516	0.000107907	0.000105658	0.000105445	0.000105809	0.000104862	0.000104836	0.000111701	0.000109501	0.000108585	0.000104814	0.000105564	0.000105191	0.000103572	0.000106141	0.000110554	0.0001088	0.000106724	0.000108512
1.25	9.24065e-05	9.22439e-05	9.25717e-05	9.3781e-05	9.23313e-05	9.27591e-05	9.30318e-05	9.23281e-05	9.32651e-05	9.46242e-05	9.25769e-05	9.32876e-05	9.34725e-05	9.41514e-05	9.36409e-05	9.43693e-05	9.41501e-05	9.46026e-05	9.43834e-05	9.10864e-05	9.32184e-05	9.29103e-05	9.37235e-05	9.59687e-05	9.28196e-05	9.27737e-05	9.20842e-05	9.306e-05	9.29517e-05	9.35226e-05	9.32432e-05	9.64047e-05	9.46863e-05	9.38723e-05	9.46467e-05	9.38051e-05	9.37688e-05	0.000100234	9.70056e-05	9.61853e-05	9.34994e-05	9.44541e-05	9.31906e-05	9.27167e-05	9.50626e-05	9.9182e-05	9.73716e-05	9.55647e-05	9.57972e-05
1.2	8.22903e-05	8.18589e-05	8.22399e-05	8.34563e-05	8.18722e-05	8.26855e-05	8.26504e-05	8.21165e-05	8.30889e-05	8.35744e-05	8.2351e-05	8.29202e-05	8.31478e-05	8.38231e-05	8.3387e-05	8.40306e-05	8.40377e-05	8.40023e-05	8.43134e-05	8.11577e-05	8.27524e-05	8.27305e-05	8.34837e-05	8.54638e-05	8.23675e-05	8.2463e-05	8.17311e-05	8.28625e-05	8.26802e-05	8.30565e-05	8.29892e-05	8.57617e-05	8.42801e-05	8.35654e-05	8.40709e-05	8.318e-05	8.32603e-05	8.95168e-05	8.71232e-05	8.56664e-05	8.31714e-05	8.43099e-05	8.30324e-05	8.22934e-05	8.46776e-05	8.87015e-05	8.59929e-05	8.51232e-05	8.53202e-05
1.15	7.25311e-05	7.22694e-05	7.2686e-05	7.38069e-05	7.24314e-05	7.32129e-05	7.27499e-05	7.2315e-05	7.32732e-05	7.39884e-05	7.28535e-05	7.33662e-05	7.34136e-05	7.43612e-05	7.32853e-05	7.43637e-05	7.42718e-05	7.41304e-05	7.46324e-05	7.16002e-05	7.31277e-05	7.29822e-05	7.38132e-05	7.54432e-05	7.28135e-05	7.29232e-05	7.22231e-05	7.32908e-05	7.30558e-05	7.35697e-05	7.33646e-05	7.55677e-05	7.49667e-05	7.3976e-05	7.42447e-05	7.29719e-05	7.35723e-05	7.9687e-05	7.65655e-05	7.57699e-05	7.36636e-05	7.4735e-05	7.33126e-05	7.30014e-05	7.53074e-05	7.91969e-05	7.64424e-05	7.51766e-05	7.54869e-05
1.1	6.37621e-05	6.3511e-05	6.38498e-05	6.49318e-05	6.37367e-05	6.45005e-05	6.40587e-05	6.35107e-05	6.47163e-05	6.4551e-05	6.3957e-05	6.4604e-05	6.47084e-05	6.54933e-05	6.44211e-05	6.53757e-05	6.54571e-05	6.49374e-05	6.5549e-05	6.31849e-05	6.45038e-05	6.45952e-05	6.50549e-05	6.65329e-05	6.40729e-05	6.41329e-05	6.34894e-05	6.45502e-05	6.42481e-05	6.45815e-05	6.42279e-05	6.64735e-05	6.59466e-05	6.51435e-05	6.53062e-05	6.40014e-05	6.48847e-05	7.03417e-05	6.70685e-05	6.65841e-05	6.46261e-05	6.52767e-05	6.44627e-05	6.3363e-05	6.63049e-05	6.92326e-05	6.74505e-05	6.61139e-05	6.66542e-05
1.05	5.56331e-05	5.54563e-05	5.58199e-05	5.67533e-05	5.54451e-05	5.63821e-05	5.60782e-05	5.54948e-05	5.611e-05	5.61956e-05	5.58066e-05	5.62841e-05	5.65406e-05	5.70958e-05	5.64266e-05	5.72045e-05	5.71798e-05	5.67025e-05	5.72045e-05	5.52681e-05	5.60849e-05	5.60986e-05	5.67811e-05	5.66289e-05	5.58342e-05	5.58943e-05	5.53603e-05	5.5866e-05	5.61864e-05	5.64631e-05	5.60989e-05	5.73297e-05	5.75171e-05	5.68732e-05	5.71207e-05	5.59573e-05	5.66462e-05	6.1898e-05	5.86357e-05	5.81372e-05	5.63524e-05	5.70949e-05	5.62986e-05	5.54748e-05	5.76525e-05	6.06934e-05	5.86566e-05	5.75145e-05	5.81681e-05
1	4.81899e-05	4.79636e-05	4.81223e-05	4.92643e-05	4.79702e-05	4.89107e-05	4.84477e-05	4.81154e-05	4.86175e-05	4.87242e-05	4.83636e-05	4.88091e-05	4.88608e-05	4.94865e-05	4.87469e-05	4.9295e-05	4.95036e-05	4.93304e-05	4.96627e-05	4.7864e-05	4.85181e-05	4.86981e-05	4.9225e-05	4.91966e-05	4.83558e-05	4.86316e-05	4.79244e-05	4.82992e-05	4.84607e-05	4.88292e-05	4.85747e-05	4.98583e-05	4.92148e-05	4.93701e-05	4.95999e-05	4.83658e-05	4.89099e-05	5.39564e-05	5.08641e-05	5.04398e-05	4.77357e-05	4.96591e-05	4.88205e-05	4.79754e-05	4.98345e-05	5.29001e-05	5.08387e-05	4.99194e-05	5.08665e-05
0.95	4.11923e-05	4.11606e-05	4.13581e-05	4.23163e-05	4.12414e-05	4.20476e-05	4.14891e-05	4.13618e-05	4.13406e-05	4.17902e-05	4.16029e-05	4.18786e-05	4.18563e-05	4.24998e-05	4.1693e-05	4.21633e-05	4.2531e-05	4.26087e-05	4.26371e-05	4.11989e-05	4.16833e-05	4.17184e-05	4.23371e-05	4.22699e-05	4.16694e-05	4.17755e-05	4.12415e-05	4.1581e-05	4.17427e-05	4.19414e-05	4.18283e-05	4.27477e-05	4.22598e-05	4.24857e-05	4.28499e-05	4.16018e-05	4.21176e-05	4.83733e-05	4.37431e-05	4.32764e-05	4.11944e-05	4.24426e-05	4.19612e-05	4.1254e-05	4.31374e-05	4.47109e-05	4.36784e-05	4.295e-05	4.38159e-05
0.9	3.50788e-05	3.50646e-05	3.52516e-05	3.58386e-05	3.51137e-05	3.52446e-05	3.55276e-05	3.51386e-05	3.54321e-05	3.55635e-05	3.54821e-05	3.57119e-05	3.56755e-05	3.66338e-05	3.55831e-05	3.60074e-05	3.63964e-05	3.63009e-05	3.63363e-05	3.51242e-05	3.57784e-05	3.55908e-05	3.58629e-05	3.60715e-05	3.56867e-05	3.55912e-05	3.51422e-05	3.54179e-05	3.54843e-05	3.56157e-05	3.56122e-05	3.60296e-05	3.6231e-05	3.63758e-05	3.66304e-05	3.54388e-05	3.60997e-05	4.11319e-05	3.73718e-05	3.69403e-05	3.52826e-05	3.62762e-05	3.57949e-05	3.51725e-05	3.68717e-05	3.83285e-05	3.71935e-05	3.64085e-05	3.77588e-05
0.85	2.96052e-05	2.95309e-05	2.97852e-05	3.02837e-05	2.96402e-05	2.96968e-05	3.00611e-05	2.96261e-05	2.96474e-05	3.01287e-05	3.00156e-05	3.0005e-05	3.01597e-05	3.05946e-05	3.00497e-05	3.03007e-05	3.08594e-05	3.07674e-05	3.06861e-05	2.96401e-05	3.01458e-05	3.02551e-05	3.03541e-05	3.06052e-05	3.02414e-05	2.99833e-05	2.96828e-05	2.99585e-05	2.99543e-05	3.0128e-05	3.01033e-05	3.01847e-05	3.06374e-05	3.08458e-05	3.11605e-05	2.99971e-05	3.06332e-05	3.35615e-05	3.17782e-05	3.15626e-05	2.99188e-05	3.06331e-05	3.01942e-05	2.96886e-05	3.1345e-05	3.26852e-05	3.15112e-05	3.0995e-05	3.1907e-05
0.8	2.47362e-05	2.46761e-05	2.48774e-05	2.52062e-05	2.47219e-05	2.47996e-05	2.51038e-05	2.47148e-05	2.48456e-05	2.51359e-05	2.51042e-05	2.50688e-05	2.52095e-05	2.55489e-05	2.51986e-05	2.52126e-05	2.58774e-05	2.58102e-05	2.57854e-05	2.47854e-05	2.52309e-05	2.51247e-05	2.53721e-05	2.55843e-05	2.5224e-05	2.51321e-05	2.47643e-05	2.49765e-05	2.49653e-05	2.51001e-05	2.52026e-05	2.52841e-05	2.54396e-05	2.58248e-05	2.57399e-05	2.51459e-05	2.57397e-05	2.82683e-05	2.66231e-05	2.62696e-05	2.51349e-05	2.57041e-05	2.52831e-05	2.4781e-05	2.64018e-05	2.76324e-05	2.59032e-05	2.59174e-05	2.66668e-05
0.75	2.03693e-05	2.03799e-05	2.05884e-05	2.08607e-05	2.04469e-05	2.05494e-05	2.07864e-05	2.04753e-05	2.04823e-05	2.07514e-05	2.08186e-05	2.07407e-05	2.09169e-05	2.11256e-05	2.08176e-05	2.08707e-05	2.14082e-05	2.13481e-05	2.13692e-05	2.04575e-05	2.08641e-05	2.08675e-05	2.09984e-05	2.12352e-05	2.09137e-05	2.08042e-05	2.04647e-05	2.06062e-05	2.06904e-05	2.07474e-05	2.07793e-05	2.11046e-05	2.10091e-05	2.10266e-05	2.15111e-05	2.10938e-05	2.10724e-05	2.36964e-05	2.21186e-05	2.27196e-05	2.08282e-05	2.14117e-05	2.08492e-05	2.0577e-05	2.12004e-05	2.30567e-05	2.13525e-05	2.14903e-05	2.20276e-05
0.7	1.66991e-05	1.65859e-05	1.67661e-05	1.70135e-05	1.67201e-05	1.67378e-05	1.69005e-05	1.67696e-05	1.67838e-05	1.6922e-05	1.69573e-05	1.69609e-05	1.70559e-05	1.72786e-05	1.70308e-05	1.71015e-05	1.74551e-05	1.73668e-05	1.73986e-05	1.66634e-05	1.69641e-05	1.70134e-05	1.72114e-05	1.74483e-05	1.69924e-05	1.69995e-05	1.67025e-05	1.68227e-05	1.69142e-05	1.70029e-05	1.69923e-05	1.71797e-05	1.72187e-05	1.7208e-05	1.76711e-05	1.74413e-05	1.72644e-05	1.98458e-05	1.80419e-05	1.79251e-05	1.71546e-05	1.76567e-05	1.70236e-05	1.68185e-05	1.73675e-05	1.78554e-05	1.75301e-05	1.7661e-05	1.81947e-05
0.65	1.3393e-05	1.33541e-05	1.35131e-05	1.37606e-05	1.34813e-05	1.34989e-05	1.35521e-05	1.35415e-05	1.35521e-05	1.36088e-05	1.36406e-05	1.37113e-05	1.37428e-05	1.40151e-05	1.37532e-05	1.37107e-05	1.41068e-05	1.39972e-05	1.40926e-05	1.34494e-05	1.36509e-05	1.36756e-05	1.39196e-05	1.40433e-05	1.37465e-05	1.37359e-05	1.34813e-05	1.35627e-05	1.358e-05	1.37216e-05	1.36687e-05	1.381e-05	1.39161e-05	1.38913e-05	1.40187e-05	1.41565e-05	1.38134e-05	1.60201e-05	1.41349e-05	1.42338e-05	1.38168e-05	1.3937e-05	1.37565e-05	1.35479e-05	1.40507e-05	1.45706e-05	1.41392e-05	1.43266e-05	1.47437e-05
0.6	1.06633e-05	1.06703e-05	1.07975e-05	1.09e-05	1.07657e-05	1.0748e-05	1.07056e-05	1.07905e-05	1.07586e-05	1.07659e-05	1.08508e-05	1.08755e-05	1.09283e-05	1.11297e-05	1.09246e-05	1.09422e-05	1.11827e-05	1.11685e-05	1.12675e-05	1.07197e-05	1.08258e-05	1.11051e-05	1.10308e-05	1.11297e-05	1.09001e-05	1.09284e-05	1.07446e-05	1.07975e-05	1.07514e-05	1.0893e-05	1.08682e-05	1.10097e-05	1.1098e-05	1.10732e-05	1.13667e-05	1.12854e-05	1.08999e-05	1.27811e-05	1.13558e-05	1.11083e-05	1.10235e-05	1.11084e-05	1.09456e-05	1.0783e-05	1.12574e-05	1.13812e-05	1.12927e-05	1.12786e-05	1.18053e-05
0.55	8.3791e-06	8.37553e-06	8.41081e-06	8.53097e-06	8.39663e-06	8.39663e-06	8.40724e-06	8.42142e-06	8.38614e-06	8.3791e-06	8.4852e-06	8.4852e-06	8.52037e-06	8.73244e-06	8.58033e-06	8.56268e-06	8.82781e-06	8.75354e-06	8.7359e-06	8.40366e-06	8.48854e-06	8.6441e-06	8.65817e-06	8.70419e-06	8.58057e-06	8.52752e-06	8.39317e-06	8.43203e-06	8.42118e-06	8.51679e-06	8.5063e-06	8.60882e-06	8.61943e-06	8.67236e-06	8.9128e-06	8.49211e-06	8.55565e-06	1.01999e-05	8.93736e-06	8.66151e-06	8.62622e-06	8.7111e-06	8.56602e-06	8.43525e-06	8.81755e-06	8.93426e-06	8.8954e-06	8.66199e-06	9.15694e-06
0.5	6.40953e-06	6.4131e-06	6.40953e-06	6.63936e-06	6.47318e-06	6.4342e-06	6.42717e-06	6.46603e-06	6.47318e-06	6.42025e-06	6.48737e-06	6.56164e-06	6.53672e-06	6.7277e-06	6.57904e-06	6.60384e-06	6.72758e-06	6.73461e-06	6.77347e-06	6.44839e-06	6.5155e-06	6.67465e-06	6.63924e-06	6.64282e-06	6.57928e-06	6.55806e-06	6.4131e-06	6.45554e-06	6.48713e-06	6.52611e-06	6.53672e-06	6.67119e-06	6.58274e-06	6.7277e-06	7.24387e-06	6.55091e-06	6.56498e-06	7.71773e-06	6.81591e-06	6.72388e-06	6.63209e-06	6.84428e-06	6.62136e-06	6.47295e-06	6.5546e-06	6.89757e-06	6.70314e-06	6.6253e-06	6.99294e-06
0.45	4.79722e-06	4.83608e-06	4.8784e-06	4.98104e-06	4.89962e-06	4.86076e-06	4.83954e-06	4.89616e-06	4.87137e-06	4.84324e-06	4.88555e-06	4.89974e-06	4.88198e-06	5.1012e-06	4.99857e-06	4.94552e-06	5.07283e-06	5.04804e-06	5.10466e-06	4.87494e-06	4.89962e-06	5.07998e-06	5.03755e-06	5.01633e-06	4.96686e-06	4.89974e-06	4.83251e-06	4.86791e-06	4.8784e-06	4.88198e-06	4.88198e-06	5.03755e-06	4.95267e-06	5.11527e-06	5.50783e-06	4.98092e-06	4.9845e-06	6.04534e-06	5.13279e-06	5.07629e-06	5.01978e-06	5.21779e-06	4.99845e-06	4.91714e-06	4.82547e-06	5.27453e-06	5.03409e-06	4.98462e-06	5.30279e-06
0.4	3.53491e-06	3.55613e-06	3.58081e-06	3.69394e-06	3.5702e-06	3.58439e-06	3.55601e-06	3.58439e-06	3.59845e-06	3.56317e-06	3.59499e-06	3.59499e-06	3.61252e-06	3.79646e-06	3.68679e-06	3.64435e-06	3.7328e-06	3.73983e-06	3.80695e-06	3.60906e-06	3.5454e-06	3.77166e-06	3.7328e-06	3.69394e-06	3.64447e-06	3.56662e-06	3.57723e-06	3.58439e-06	3.60191e-06	3.61609e-06	3.58081e-06	3.61967e-06	3.63731e-06	3.77882e-06	4.12178e-06	3.70097e-06	3.67272e-06	4.74405e-06	3.81398e-06	3.7185e-06	3.70097e-06	3.85296e-06	3.68679e-06	3.61252e-06	3.59142e-06	3.86024e-06	3.75056e-06	3.74699e-06	3.91674e-06
0.35	2.57313e-06	2.56956e-06	2.56598e-06	2.63667e-06	2.55895e-06	2.57659e-06	2.54476e-06	2.56598e-06	2.59781e-06	2.52366e-06	2.57313e-06	2.5413e-06	2.59078e-06	2.77817e-06	2.66492e-06	2.59781e-06	2.68257e-06	2.71797e-06	2.74277e-06	2.58017e-06	2.58362e-06	2.68614e-06	2.67208e-06	2.62249e-06	2.65789e-06	2.56252e-06	2.53773e-06	2.52008e-06	2.62249e-06	2.53057e-06	2.55537e-06	2.60139e-06	2.61903e-06	2.72858e-06	2.71451e-06	2.67553e-06	2.61903e-06	3.56662e-06	2.75683e-06	2.72143e-06	2.66492e-06	2.7746e-06	2.66135e-06	2.57301e-06	2.63679e-06	2.8913e-06	2.70748e-06	2.60842e-06	2.75695e-06
0.3	1.7705e-06	1.76692e-06	1.77395e-06	1.8518e-06	1.79517e-06	1.78814e-06	1.77395e-06	1.79875e-06	1.80221e-06	1.76334e-06	1.78814e-06	1.79172e-06	1.80924e-06	1.92595e-06	1.86586e-06	1.83761e-06	1.86229e-06	1.91534e-06	1.92952e-06	1.77753e-06	1.78814e-06	1.85525e-06	1.84107e-06	1.84822e-06	1.85525e-06	1.77038e-06	1.76692e-06	1.78456e-06	1.81282e-06	1.78456e-06	1.81282e-06	1.81639e-06	1.82343e-06	1.89769e-06	1.90473e-06	1.84464e-06	1.84822e-06	2.00021e-06	1.93656e-06	1.89054e-06	1.85168e-06	1.87993e-06	1.85525e-06	1.84464e-06	1.827e-06	1.88363e-06	1.86586e-06	1.81997e-06	1.94013e-06
0.25	1.17993e-06	1.17993e-06	1.22237e-06	1.26123e-06	1.20473e-06	1.20473e-06	1.17636e-06	1.16575e-06	1.22595e-06	1.15871e-06	1.1729e-06	1.20115e-06	1.18697e-06	1.30725e-06	1.26123e-06	1.20819e-06	1.2542e-06	1.30367e-06	1.30713e-06	1.22237e-06	1.20115e-06	1.24705e-06	1.26827e-06	1.22941e-06	1.27542e-06	1.16932e-06	1.16932e-06	1.17636e-06	1.21522e-06	1.17993e-06	1.20473e-06	1.17636e-06	1.21176e-06	1.27542e-06	1.30367e-06	1.2542e-06	1.24359e-06	1.40619e-06	1.33193e-06	1.30713e-06	1.23298e-06	1.35314e-06	1.25408e-06	1.23644e-06	1.19054e-06	1.22595e-06	1.23656e-06	1.22237e-06	1.30725e-06
0.2	7.87497e-07	7.73311e-07	7.87497e-07	7.8392e-07	7.80344e-07	7.73311e-07	7.62701e-07	7.55668e-07	7.9453e-07	7.66277e-07	7.8392e-07	7.52091e-07	7.8392e-07	8.33392e-07	8.0514e-07	7.87377e-07	8.01563e-07	8.08597e-07	8.58188e-07	7.90954e-07	7.48515e-07	7.9453e-07	8.08597e-07	8.08597e-07	8.19325e-07	7.62701e-07	7.23839e-07	7.66277e-07	7.9453e-07	7.73311e-07	7.8392e-07	7.55668e-07	8.01563e-07	8.15749e-07	8.08716e-07	8.0514e-07	8.15749e-07	9.39488e-07	8.47578e-07	8.51035e-07	8.01563e-07	8.82864e-07	8.01563e-07	8.01563e-07	7.66277e-07	7.8392e-07	7.9453e-07	7.80344e-07	8.72374e-07
0.15	4.79817e-07	4.83394e-07	4.72784e-07	5.04613e-07	4.76241e-07	4.69208e-07	4.55022e-07	4.55022e-07	4.65632e-07	4.55141e-07	4.47989e-07	4.79817e-07	4.76241e-07	5.01037e-07	4.86851e-07	4.86851e-07	5.01037e-07	4.90427e-07	5.1868e-07	4.9746e-07	4.79817e-07	5.01037e-07	4.94003e-07	5.22256e-07	4.79817e-07	4.69208e-07	4.33803e-07	4.58598e-07	4.86851e-07	4.76241e-07	4.86851e-07	4.58598e-07	4.72784e-07	5.01037e-07	5.1868e-07	4.90427e-07	4.86851e-07	6.38962e-07	5.39899e-07	5.01037e-07	5.15223e-07	5.39899e-07	5.04613e-07	4.76241e-07	4.79817e-07	4.76241e-07	5.04613e-07	4.69208e-07	5.11646e-07
0.1	2.74777e-07	2.60592e-07	2.71201e-07	2.81811e-07	2.71201e-07	2.64168e-07	2.49982e-07	2.25186e-07	2.67625e-07	2.49982e-07	2.49982e-07	2.46406e-07	2.85387e-07	2.9242e-07	2.71201e-07	2.85387e-07	2.81811e-07	2.71201e-07	2.88844e-07	2.74777e-07	2.78234e-07	2.85387e-07	3.0303e-07	2.67625e-07	2.57015e-07	2.46406e-07	2.32339e-07	2.60592e-07	2.85387e-07	2.67625e-07	2.64168e-07	2.39372e-07	2.49982e-07	2.9242e-07	3.1364e-07	2.74777e-07	2.74777e-07	3.24249e-07	2.99454e-07	3.0303e-07	2.64168e-07	3.10063e-07	2.67625e-07	2.85387e-07	2.42949e-07	2.21729e-07	2.53558e-07	2.39372e-07	2.71201e-07
0.05	1.05023e-07	1.58072e-07	1.43886e-07	1.47462e-07	1.51038e-07	1.26243e-07	1.22666e-07	1.12057e-07	1.40429e-07	1.26243e-07	1.26243e-07	1.12057e-07	1.29819e-07	1.05023e-07	1.33276e-07	1.26243e-07	1.36852e-07	1.40429e-07	1.51038e-07	1.40429e-07	1.47462e-07	1.29819e-07	1.54495e-07	1.15633e-07	1.29819e-07	1.12057e-07	1.15633e-07	1.05023e-07	1.58072e-07	1.26243e-07	1.29819e-07	1.33276e-07	1.15633e-07	1.43886e-07	1.43886e-07	1.47462e-07	1.26243e-07	1.47462e-07	1.68681e-07	1.54495e-07	1.47462e-07	1.40429e-07	1.12057e-07	1.40429e-07	1.22666e-07	1.40429e-07	1.086e-07	1.26243e-07	1.43886e-07
[truncated: 55 more columns]

## Sheet: Fig.1e
	Cycle #	R HRS	R LRS			Inset	Cycle /devices	HRS-R	LRS-R		HRS-R	LRS-R		HRS-R	LRS-R		HRS-R	LRS-R		HRS-R	LRS-R		HRS-R	LRS-R		HRS-R	LRS-R		HRS-R	LRS-R		HRS-R	LRS-R		HRS-R	LRS-R
	1	352257	2538.07				1	315539	3339.09		466422	4263.92		203286	4406.01		276943	3518.76		319080	2886.12		409101	3126.25		558681	3320.52		381561	2765.11		235437	4217.65		313769	4082.26
	2	300923	2551.02				2	415072	3327.1		357419	4183.82		503820	4325.82		231570	3513.3		245640	2885.53		409101	3163.66		447990	3391.19		376424	2881.6		381474	4175.62		392082	4106.56
	3	337470	2919.71				3	342252	3325.15		412115	4331.84		245640	4318.23		376424	3456.2		178862	2882.73		415175	3136.83		181140	3396.69		344360	2887.19		342252	4167.01		346494	4072.26
	4	410006	2607.56				4	265252	3308.04		403298	4127.05		224234	4333.78		376424	3501.34		146821	2881.12		434193	3200.54		513065	3292.88		415175	2852.83		166243	4154.15		319080	4094.96
	5	395253	2469.14				5	400411	3353.54		406228	4186.61		373990	4360.5		376424	3485.37		215673	2873.22		441042	3247.76		451607	3418.65		264000	2893.84		229699	4180.24		207767	3190.47
	6	362469	2796.34				6	373907	3359.31		406228	4244.41		288219	4306.07		421327	3563.77		350768	2907.93		328386	3207.62		490705	3382.27		409101	2718.86		140618	4166.09		253356	4015.89
	7	303850	2699.06				7	441042	3275.85		361968	4168.4		359717	4360.17		381474	3533.92		298846	2867.68		427663	3131.62		499471	3300.18		315539	2881.31		292694	4189.23		336149	4020.74
	8	353993	2812.94				8	418176	3302.24		406228	4192.2		451607	4485.68		366715	3493.77		324574	2838.33		392082	3150.8		470345	3306.36		283878	2810.16		300451	4176.23		230615	4049.23
	9	391612	2762.43				9	303660	3378.78		271608	4314.01		264000	4323.84		376424	3504.59		352981	2880.83		332222	3174.13		392082	3444.05		312076	2877.49		214050	4136.23		213233	4083.72
	10	391494	2881.84				10	409101	3314.44		392082	4234.87		558681	4491.02		348581	3513.07		246724	2877.46		418176	3145.9		508400	3323.45		275579	2855.56		294182	4137.74		237402	4050.4
	15	276147	2936.86				11	295738	3311.91		371506	4282.66		482381	4323.51		437591	3500.9		366715	2882.15		376424	3131.62		495050	3341.71		400411	2851.1		376424	4123.57		369055	4100.02
	20	538096	2637.51				12	232532	3342.83		376424	4182.89		462692	4373.31		320911	3482.37		357419	2885.09		312076	3103.6		495050	3382.68		376424	2858.16		355148	4147.76		246724	4153.91
	25	381389	2265.01				13	376424	3295.89		371506	4221.91		553155	4665.48		378974	3464.45		238414	2900.48		397659	3159.78		441042	3286.75		366715	2889.1		344360	4149.58		409101	4116.42
	30	455777	2430.46				14	283878	3333.18		328386	4237.42		257992	4141.8		247817	3447.76		319080	2871.17		392082	3179.85		478256	3367.97		394851	2850.38		194880	4048.02		397565	4133.26
	35	395606	2713.7				15	256807	3340.07		259148	4288.17		275579	4287.14		306994	3405.63		264000	2889.66		406228	3189.71		386750	3325.4		348581	2874.86		281026	4195.75		185898	4105.66
	40	472215	2577.32				16	324574	3346.79		400411	4187.54		553155	4279.03		206235	3516.57		251118	2877.6		409101	3191.51		430958	3352.21		378974	2873.7		120026	4139.56		247817	4128.74
	45	313388	2392.34				17	478256	3327.1		424418	4109.96		424418	4413.58		359717	3506.76		210083	2895.87		424525	3135.43		486578	3302.11		441042	2789.52		193530	4177.15		274227	4116.72
	50	274002	2392.34				18	317329	3401.94		378974	4235.51		466422	4401.89		342252	3479.8		279667	2889.95		400411	3200.72		513065	3348.24		397659	2750.19		194203	4132.91		187142	4149.02
	55	261844	2762.43				19	462692	3391.74		441042	4215.62		315539	4165.28		386750	3456.62		303660	2888.92		424525	3227.93		451607	3333.04		272933	2861.77		210056	4159.66		406129	4137.19
	60	322257	2732.24				20	336149	3328.47		392082	4181.35		474335	4371.63		430958	3391.34		338182	2863.47		378974	3232.17		478256	3356.98		308688	2872.96		310345	4186.75		430958	4111.63
	65	424138	2418.38				21	366715	3319.49		306994	4261.36		364326	4173.57		253356	3427.72		308631	2874.68		378974	3199.27		437591	3303.26		357419	2850.81		271608	4188.3		151954	4054.46
	70	466933	2344.67				22	352981	3356.32		406228	4231.71		508400	4226.6		418176	3451.97		300451	2876.87		315539	3231.06		364326	3383.28		412115	2758.23		257952	4158.12		298846	4092.29
	75	342056	2777.78				23	378974	3317.16		466422	4175.48		384094	4162.21		265252	3399.29		234450	2890.69		359717	3186.48		306994	3390.58		322763	2796.83		225107	4184.28		334207	4166.45
	80	545744	2298.85				24	315539	3328.67		361968	4184.13		412115	4183.46		95184.6	3474.45		269038	2886.12		310345	3194.57		282445	3375.21		364326	2792.68		199681	4142.89		336149	4082.26
	85	234204	2684.56				25	447990	3372.33		302075	4143.67		355148	4150.3		305318	3457.47		262760	2868.7		400411	3193.13		495050	3295.76		381561	2769.44		158770	4263.75		373907	4078.14
	90	366798	2975.53				26	261572	3357.91		340240	4158.6		312076	4197.42		266474	3573.67		291170	2870.16		389443	3169.69		355148	3397.71		298899	2757.96		184082	4196.37		252213	4069.91
	95	245026	2828.85				27	415072	3362.11		303715	4250.79		344360	4169.26		376424	3531.5		294234	2887		344360	3172.36		444430	3351.81		332222	2817.73		384094	4223.63		295738	4128.14
	100	397624	2936.86				28	366715	3392.15		437591	4156.15		575745	4343.77		355148	3502.85		249996	2883.91		415175	3142.4		558681	3302.88		381561	2861.77		146436	4198.56		303660	4167.06
	110	450651	2538.07				29	392082	3425.84		322763	4181.35		575745	4348.43		437591	3477.02		303660	2884.2		357419	3126.76		508400	3305.2		364326	2850.24		265210	4215.76		283878	4122.73
	120	205538	3361.34				30	302075	3332.59		437591	4180.43		466422	4361.18		313769	3457.67		203286	2877.9		366715	3124.52		458896	3297.3		434193	2759.44		192886	4288.31		188381	4090.23
	130	591739	3361.34				31	332222	3450.08		458896	4144.89		547738	4310.33		308631	3534.59		366715	2882.59		221598	3180.92		532272	3326.96		357419	2722.52		386750	4173.77		237402	4140.82
	140	446684	2522.07				32	261572	3327.89		451607	4109.06		513065	4423.24		297310	3495.92		305318	2869.42		406228	3168.1		427663	3312.55		344360	2853.26		338182	4155.98		184689	4142.04
	150	391073	2902.76				33	246724	3330.04		255633	4265.54		338182	4419.79		478256	3487.52		297310	2862.75		389443	3193.85		553155	3325.21		298899	2855.99		161025	4190.77		328386	4091.12
	160	531125	2828.85				34	262760	3356.12		412115	4182.27		334207	4282.59		424418	3435.84		298846	2876.14		371506	3170.04		424418	3344.67		384094	2846.22		226934	4126.27		239401	4111.63
	170	493198	2881.84				35	499471	3336.53		427663	4149.14		513065	4287.79		394851	3429.16		279667	2880.09		418176	3162.07		482381	3350.41		355148	2823.91		261531	4162.71		283878	4074.32
	180	637316	2522.07				36	338182	3347.19		324574	4220.66		462692	4491.02		308631	3456.83		198995	2861.44		397659	3203.44		340240	3357.98		355148	2853.26		400411	4227.73		162413	4074.02
	190	290900	2538.07				37	430958	3410.56		437591	4276.17		532272	4400.19		272933	3504.81		246724	2901.96		352981	3128.15		403298	3329.52		320911	2816.6		259148	4192.63		259148	4141.13
	200	337674	2594.03				38	444430	3333.38		424418	4128.85		581532	4436.42		421327	3472.53		281073	2882.44		361968	3208.71		409101	3329.12		437591	2697.34		266474	4091.35		328386	4080.78
	210	439623	2994.01				39	553155	3424.19		344360	4208.73		517656	4560.91		302075	3553.24		269038	2893.06		355148	3228.85		427663	3324.04		371506	2810.73		319080	4133.51		209297	4133.26
	220	478578	3034.9				40	462692	3396.23		246724	4195.62		474335	4474.33		282445	3422.32		291170	2877.46		373990	3218.75		421327	3369.98		342252	2843.22		394851	4146.84		275579	4217.71
	230	399374	2994.01				41	451607	3424.39		378974	4190.33		508400	4457.76		371506	3470.82		269038	2891.87		378974	3266.71		397659	3400.98		271608	2866.56		242480	4162.1		259148	4252.59
	240	369656	2594.03				42	355148	3364.71		364326	4200.29		326468	4328.46		282445	3527.31		291170	2884.94		373990	3235.87		470345	3351.61		282445	2844.07		245640	4152.01		204750	4192.39
	250	270177	3490.4				43	297310	3364.71		470345	4146.71		542601	4464.44		238414	3478.09		291170	2904.19		444430	3177.53		298899	3361.37		392082	2811.56		320911	4174.69		289662	4053.58
	260	420374	3200				44	196225	3359.31		447990	4245.37		406129	4571.97		384094	3470.82		328386	2889.95		361968	3239.4		478256	3311.77		336149	2861.77		254509	4155.07		255633	4127.84
	270	312953	3338.9				45	338182	3335.35		336149	4220.66		478256	4573.81		308631	3505.89		264000	2869.14		366715	3175.57		503820	3395.67		359717	2765.92		237402	4187.67		257992	4129.65
	280	238262	2919.71				46	474335	3369.72		394851	4295.66		553155	4381.1		338182	3526.22		256807	2906.58		409101	3201.98		427663	3329.32		291170	2815.9		272889	4150.81		242480	4193.94
	290	485789	3291.91				47	373907	3391.34		392082	4244.73		403298	4542.22		397565	3465.72		361968	2894.54		424525	3136.83		447990	3304.43		267750	2850.24		320911	4169.77		71307.3	4211.74
	300	499232	2380.95				48	400411	3493.12		444430	4135.19		376424	4389.61		320911	3490.32		312076	2874.82		424525	3224.07		313769	3326.19		400411	2812.68		340240	4163.63		243536	4200.48
	310	536354	2777.78				49	409101	3420.04		361968	4290.77		451607	4373.66		342252	3474.67		330260	2881.85		418176	3185.76		364326	3320.13		409101	2817.58		285278	4191.7		288219	4163.99
	320	480439	3225.81				50	424418	3420.25		384094	4218.77		334207	4317.89		352981	3481.08		342252	2884.94		418176	3197.28		522492	3318.77		386750	2694.25		326468	4160.87		294182	4121.82
	330	393776	3095.98				51	444430	3346.4		394851	4162.89		359717	4237.67		359717	3457.67		322763	2882.59		430958	3077.1		455161	3348.24		322763	2889.25		303660	4181.48		121839	4125.43
	340	506837	2594.03				52	400411	3374.35		503820	4291.1		482381	4264.18		384094	3524.68		253356	2893.2		381561	3206.17		434193	3362.77		451607	2848.23		279667	4227.11		234450	4139
	350	341218	3225.81				53	486578	3345.01		234450	4237.73		236399	4376.69		328386	3525.33		242480	2893.64		373990	3163.66		474335	3282.37		322763	2874.57		350768	4141.07		194880	4259.32
	360	606813	2369.67				54	348581	3371.12		266474	4223.5		322763	4333.44		418176	3483.65		232532	2896.91		458896	3218.2		499471	3324.23		371506	2813.38		289662	4195.13		326468	4162.16
	370	538773	2958.58				55	348581	3345.01		386750	4160.13		201819	4262.27		340240	3489.46		230646	2929.46		403298	3104.8		490705	3334.03		424418	2868.6		364326	4161.18		322763	4159.41
	380	311187	2812.94				56	279667	3361.91		434193	4173.94		357419	4246.27		366715	3512.86		326468	2908.08		373990	3168.45		441042	3326.77		412115	2821.52		125073	4195.75		212450	4142.04
	390	550261	2747.25				57	434193	3451.14		403298	4121.33		330260	4221.86		421327	3501.55		219024	2919.33		421327	3124.52		569879	3356.98		306994	2806.68		234450	4109.48		266474	4132.66
	400	480476	3095.98				58	486578	3336.14		458896	4285.56		409101	4231.34		415072	3561.52		255633	2902.85		369055	3155.54		478256	3365.97		255633	2866.27		392082	4203.54		156140	4088.16
	410	561366	2958.58				59	249996	3331.22		458896	4253.36		547738	4336.77		397565	3451.55		214872	2897.8		366715	3200.9		499471	3395.06		319080	2787.59		298846	4148.06		215673	4203.61
	420	413144	3134.8				60	455161	3316.57		369055	4372.7		220724	4233.87		218169	3540.34		197587	2900.62		434193	3159.6		482381	3320.91		312076	2868.3		241468	4229.95		188381	4127.84
	430	455484	2747.25				61	430958	3337.51		478256	4216.57		247817	4233.87		400411	3540.12		344360	2894.68		400411	3189.89		415072	3379.64		418176	2782.38		294182	4221.11		275579	4078.43
	440	356578	2637.51				62	264000	3370.12		409101	4141.85		247817	4262.58		227828	3492.69		254509	2899.28		286741	3184.32		522492	3390.18		378974	2856.86		253356	4191.7		326468	4109.24
	450	552903	2200.22				63	474335	3384.24		437591	4238.05		267750	4275.48		421327	3473.17		303660	2903.3		397659	3198.55		470345	3325.02		369055	2861.48		276897	4189.53		234450	4159.41
	460	438486	3159.56				64	421327	3352.74		434193	4150.97		338182	4269.66		305318	3568.03		238414	2917.68		270295	3153.08		503820	3335.01		434193	2797.38		352907	4212.31		193530	4118.22
	470	508494	2865.33				65	336149	3399.9		332222	4181.04		542601	4310.33		386750	3510.9		270295	2881.56		397659	3182.17		522492	3279.52		359717	2900.22		103736	4192.02		302075	4164.3
	480	546834	2936.86				66	334207	3353.34		332222	4142.15		237402	4229.12		226017	3563.31		295738	2926.74		336149	3131.96		513065	3274.96		421327	2834.53		254509	4187.36		294182	4156.95
	490	302531	2936.86				67	486578	3341.26		403298	4142.76		378974	4277.42		312076	3609.01		225137	2909.72		348581	3204.35		513065	3262.87		281073	2865.98		328386	4162.1		272933	4236.66
	500	383102	2320.19				68	418176	3358.12		447990	4182.27		406129	4473.27		330260	3575.03		310345	2891.72		294234	3200.54		470345	3337.37		427663	2834.67		332222	4237.87		257992	4156.66
	510	499419	2828.85				69	409101	3387.68		297310	4230.12		490705	4560.54		298846	3500.9		242480	2901.51		376424	3158.89		474335	3328.73		495050	2766.46		357419	4305.61		254509	4125.73
	520	487758	2509.41				70	495050	3337.91		357419	4152.19		262760	4296.25		415072	3607.4		319080	2883.91		332222	3168.8		486578	3260.43		348581	2852.53		244601	4235.98		246724	4139.31
	530	554049	2509.41				71	378974	3349.76		324574	4195.93		495050	4328.46		306994	3544.79		371506	2898.24		324636	3156.95		292694	3370.38		381561	2819.27		400411	4233.12		366635	4122.11
	540	486166	2442				72	470345	3418.6		381561	4179.19		527419	4407.39		306994	3525.78		203286	2849.48		315539	3256.74		313769	3387.94		427663	2757.7		412115	4123.26		348581	4019.32
	550	509169	2762.43				73	415072	3380.99		444430	4187.54		221598	4351.11		350768	3518.32		302075	2893.95		361968	3162.96		421327	3363.97		300451	2892.06		346422	4214.51		342252	4024.74
	560	483747	2777.78				74	369055	3350.16		371506	4175.79		214872	4520.09		366715	3541.9		295738	2914.07		257992	3209.8		508400	3260.43		437591	2821.8		430958	4161.18		306994	4135.38
	570	457407	3073.99				75	441042	3342.83		444430	4130.06		403298	4510.36		249996	3551.24		324574	2911.07		297310	3180.57		462692	3366.37		437591	2864.09		242480	4179.32		90467.4	4135.68
	580	379275	2418.38				76	389353	3351.95		400411	4214.68		230646	4485.32		248883	3543		324574	2907.48		278275	3180.92		482381	3329.52		430958	2841.08		176621	4209.81		255633	4146.29
	590	432393	2975.53				77	376424	3335.35		303715	4248.56		424418	4383.48		359717	3600.74		279667	2898.54		427663	3250.75		224234	3432.98		384094	2835.38		292694	4099.07		373907	4236.35
	600	494259	2732.24				78	213233	3371.53		298899	4234.56		230646	4421.86		291170	3513.52		282445	2922.05		412115	3171.82		412115	3361.57		447990	2764.7		244601	4198.56		286741	4167.06
	610	408327	2865.33				79	503820	3447.76		334207	4330.84		364326	4307.71		361968	3608.32		278275	2920.09		421327	3210.71		478256	3382.07		478256	2827.3		381474	4276.97		274227	4147.51
	620	451854	2919.71				80	310345	3324.37		288219	4212.8		342252	4453.19		276943	3593.19		313769	2885.68		386750	3194.39		508400	3233.22		458896	2872.09		306994	-4.45019e+06		336149	4148.42
	630	696837	2881.84				81	305318	3358.92		389443	4388.64		508400	4419.44		297310	3535.47		378974	2909.72		295738	3225.36		513065	3363.16		430958	2886.89		288219	4170.99		259148	4059.12
	640	476703	2849				82	283878	3308.62		381561	4226.65		394851	4400.87		157888	3579.32		96815.7	2922.96		338182	3274.27		346494	3375.41		421327	2791.31		231570	4160.87		242480	4077.84
	650	424379	2621.23				83	330260	3329.85		364326	4174.55		205502	4222.8		303660	3517.89		310345	2903		288219	3234.2		522492	3296.53		458896	2890.29		271608	4211.69		276897	4044.31
	660	363504	2666.67				84	310345	3335.55		458896	4166.26		340240	4249.45		303660	3609.7		298846	2910.92		381561	3212.72		474335	3327.55		421327	2935.28		279667	4191.7		303660	4090.23
	670	253454	2481.39				85	247817	3343.63		397659	4238.05		508400	4351.11		332222	3605.1		297310	2930.98		394851	3135.95		462692	3333.24		427663	2916.51		315539	4265.68		247817	4059.12
	680	519485	2865.33				86	214872	3380.99		205502	4283.95		424418	4284.87		305318	3588.41		355148	2897.05		412115	3172.71		400411	3379.24		458896	2895.17		285278	4231.53		234450	4067.28
	690	380141	3316.75				87	430958	3344.22		470345	4293.05		392082	4127		237402	3591.37		228759	2904.64		306994	3168.1		462692	3301.15		455161	2791.58		389353	4239.78		338182	4120.02
	700	522189	2936.86				88	373907	3390.93		346494	4241.55		266474	4147.26		253356	3514.6		270295	2899.28		346494	3205.62		499471	3348.83		474335	2833.11		322763	4264.07		332222	4072.26
	710	414089	2812.94				89	386750	3391.13		334207	4370.33		470345	4286.48		194203	3443.78		320911	2920.09		369055	3143.27		359717	3374.6		330260	2864.82		256807	4228.69		330260	4045.47
	720	593697	2699.06				90	441042	3331.42		394851	4263.28		230646	4222.17		279667	3426.46		245640	2917.08		190282	3190.07		474335	3326.96		409101	2879.84		271608	4249.66		206998	4120.31
	730	372621	3053.44				91	332222	3330.24		434193	4273.27		344360	4325.17		336149	3440.01		275579	2919.48		294234	3217.29		207767	3379.85		397659	2905.73		237402	4233.75		285278	4076.66
	740	495643	2865.33				92	340240	3337.91		409101	4187.23		246724	4415.64		317329	3572.77		229699	2913.17		269038	3205.62		466422	3316.24		434193	2795.31		278275	4218.91		137868	4059.12
	750	428380	2747.25				93	357419	3321.83		283878	4141.24		558681	4373.98		386750	3515.91		278275	2913.17		294234	3210.71		462692	3325.21		226934	2925.71		251118	4210.11		252213	4071.97
	760	502367	2865.33				94	418176	3332.01		434193	4130.97		415072	4506.05		294182	3616.39		270295	2920.24		366715	3143.1		462692	3390.38		352981	2921.49		158770	4192.34		275579	4078.43
	770	698500	2796.34				95	202550	3341.45		364326	4197.48		478256	4389.94		357419	3598.68		204003	2906.58		364326	3174.67		298899	3370.98		357419	2878.52		283878	4208.87		252213	4089.93
	780	705403	2430.46				96	348581	3299.16		392082	4250.79		378974	4542.59		447990	3562.42		294234	2916.17		366715	3225.91		394851	3328.34		378974	2863.07		268995	4198.56		86058.9	4144.47
	790	457087	2430.46				97	213233	3350.16		418176	4251.43		400411	4557.23		249996	3433.33		191586	2904.79		344360	3191.86		412115	3372.19		369055	2825.47		403298	4180.56		348581	4061.44
	800	751436	2796.34				98	444430	3330.83		437591	4220.66		305318	4486.75		189638	3436.25		330260	2913.17		371506	3183.6		397659	3306.94		312076	2880.42		172837	4232.17		303660	4105.97
	810	330692	2849				99	394851	3387.48		441042	4263.61		350768	4312.3		194203	3451.97		200397	2887		357419	3218.93		542601	3363.56		282445	2913.21		256807	4155.37		243536	4144.78
	820	337436	2828.85				100	508400	3442.73		499471	4244.09		330260	4320.2		282445	3470.82		324574	2904.04		303715	3129.88		486578	3298.83		338182	2853.54		244601	4182.72		357419	4082.84
	830	533238	3115.26				101	336149	3410.15		386750	4268.11		547738	4382.12		330260	3367.11		322763	2909.57		418176	3223.88		503820	3311.97		247817	2762.68		348581	4321.41		260354	4066.7
	840	592840	3361.34				102	187142	3366.11		319080	4332.83		517656	4605.47		364326	3362.71		251118	2943.49		400411	3244.59		462692	3410.21		344360	2858.16		283878	4187.98		276897	3978.6
	850	516901	2747.25				103	336149	3349.96		427663	4232.66		503820	4603.21		224234	3390.73		180575	2894.98		412115	3255.61		441042	3326.77		406228	2936.04		294182	4185.82		369055	3921.23
	860	398417	3316.75				104	289662	3370.92		415072	4224.12		386750	4220.6		392082	3354.73		267750	2892.02		386750	3269.35		522492	3284.09		364326	2844.79		406129	4239.78		162413	3983.37
	870	471487	2865.33				105	240430	3349.57		412115	4211.54		482381	4402.59		451607	3376.35		302075	2900.48		361968	3227.57		482381	3254.8		319080	2892.8		271608	4179.32		272933	4013.03
	880	435972	3267.97				106	437591	3368.51		239435	4203.1		447990	4657.41		424418	3354.93		270295	2894.09		357419	3277.5		317329	3319.74		340240	2927.99		230615	4200.11		288219	4049.81
	890	491937	2828.85				107	288219	3380.39		357419	4161.97		270295	4326.49		418176	3392.96		303660	2945.79		366715	3200.18		406129	3469.61		332222	2892.36		357419	4196.68		196916	4032.49
	900	438356	2652.52				108	292694	3429.37		455161	4123.14		381561	4455.3		205502	3395.41		310345	2940.42		400411	3167.21		486578	3282.37		185302	2941.7		276897	4206.05		320911	4052.43
	910	564921	3466.2				109	130552	3308.23		376424	4282.66		274227	4208.35		397565	3376.35		303660	2937.68		441042	3247.39		403298	3404.05		350768	2918.02		167722	4206.36		232532	4078.14
	920	574632	2881.84				110	378974	3371.93		244601	4163.2		458896	4283.56		381474	3365.51		276943	2970.85		415175	3224.98		255633	3411.03		294234	2933.76		285278	4225.53		152770	4075.2
	930	434447	3361.34				111	451607	3304.17		403298	4239.96		366715	4321.19		441042	3338.1		384094	2898.69		336149	3209.8		458896	3290.77		364326	2849.66		302075	4226.48		278275	4146.29
	940	446025	2796.34				112	412115	3358.32		394851	4184.13		547738	4262.27		378974	3355.92		357419	2929.92		451607	3256.93		315539	3356.78		303715	2847.51		226017	4192.34		254509	4084.02
	950	467373	2849				113	292694	3326.13		386750	4141.55		499471	4254.57		292694	3333.77		72125.9	2903.6		415175	3255.05		486578	3394.65		210849	2883.8		295738	4194.5		257992	4121.82
	960	542810	2732.24				114	415072	3395		350768	4277.79		397565	4313.94		283878	3352.94		242480	2911.37		298899	3194.39		490705	3342.69		283878	2918.62		135235	4183.96		265252	4165.53
	970	309686	2430.46				115	315539	3312.49		224234	4281.35		200397	4281.62		466422	3401.13		355148	2943.34		352981	3231.81		517656	3367.37		344360	2875.3		297310	4210.43		313769	4074.9
	980	358094	2762.43				116	249996	3326.91		320911	4345.48		513065	4339.1		332222	3402.15		241468	2916.77		376424	3209.43		495050	3336.59		257992	2757.7		255633	4313.16		189638	4113.13
	990	323779	3246.75				117	394851	3346		412115	4153.41		298846	4226.27		357419	3375.15		334207	2956.1		437591	3175.21		478256	3421.14		328386	2853.54		366635	4216.08		164789	4063.49
	1000	293483	2457				118	275579	3298.39		177181	4249.83		462692	4237.36		462692	3337.51		394851	2930.68		369055	3235.31		434193	3445.31		295738	2843.36		235437	4174.08		285278	4086.97
	1050	516777	3623.19				119	437591	3335.55		344360	4328.85		522492	4368.59		352981	3346.6		361968	2942.26		378974	3210.9		495050	3279.52		253356	2865.4		285278	4198.87		256807	4171.67
	1100	486221	3389.83				120	444430	3335.55		499471	4199.98		508400	4569.76		300451	3417.36		328386	2906.44		381561	3223.33		486578	3336.78		421327	2818.85		270295	4203.85		94391.7	4134.47
	1150	477123	3159.56				121	352981	3361.31		451607	4236.15		381561	4439.22		434193	3411.79		394851	2946.86		369055	3210.9		378974	3384.09		418176	2930.87		291170	4199.8		181729	4219.91
	1200	397444	2865.33				122	384094	3396.23		105877	4193.75		466422	4347.43		346494	3414.26		373990	2945.79		441042	3219.85		376424	3405.69		430958	2883.95		300451	4249.33		364326	4118.51
	1250	733813	3012.05				123	394851	3369.11		462692	4176.41		415072	4252.65		418176	3359.31		317329	2954.56		389443	3224.62		418176	3322.87		366715	2906.47		216508	4258.93		232532	4114.63
	1300	438112	2747.25				124	415072	3392.15		348581	4154.32		517656	4213.68		474335	3301.09		397565	2921.44		447990	3269.91		490705	3354.19		444430	2741.12		315539	4232.48		253356	4161.85
	1350	516015	2762.43				125	418176	3426.46		302075	4301.54		593674	4371.96		297310	3428.34		338182	2916.77		441042	3215.45		373990	3364.36		319080	2806.96		102607	4233.43		270295	4190.22
	1400	575889	3034.9				126	275579	3298.58		297310	4279.08		403298	4273.85		236399	3477.87		328386	2910.77		424525	3266.14		352981	3395.47		371506	2902.74		232532	4186.75		179994	4155.74
	1450	640781	2865.33				127	315539	3349.57		451607	4279.08		267750	4356.13		245640	3417.77		350768	2950.55		415175	3246.27		503820	3366.97		412115	2871.65		275579	4266.32		210083	4116.72
	1500	256278	3361.34				128	427663	3324.76		366715	4223.81		98158.1	4279.36		322763	3380.39		346494	2923.26		381561	3267.84		490705	3313.72		427663	2829.85		229699	4256.05		241468	4073.73
	1550	489103	3179.65				129	470345	3392.56		421327	4185.37		495050	4173.88		350768	3425.01		412115	2964		352981	3289.5		478256	3284.66		400411	2904.09		157002	4157.82		149543	4120.92
	1600	494118	2881.84				130	447990	3360.11		306994	4149.14		300451	4156.41		381474	3427.92		326468	2931.29		336149	3198.73		482381	3336.39		310345	2835.81		143469	4224.27		266474	4031.62
	1650	637893	2522.07				131	434193	3361.91		320911	4308.09		315539	4346.09		424418	3475.52		342252	2917.68		409101	3235.69		430958	3347.44		441042	2893.84		357419	4203.23		276897	3974.41
	1700	578068	2936.86				132	451607	3342.24		364326	4181.65		397565	4343.77		191564	3423.57		397565	2925.22		378974	3253		444430	3318.77		340240	2926.48		226017	4209.81		132083	4004.8
	1750	382299	3412.97				133	298846	3450.92		470345	4151.88		458896	4294.94		269038	3471.25		295738	2922.05		359717	3245.9		421327	3304.62		376424	2717.42		210849	4237.23		381474	4021.03
	1800	417934	3073.99				134	371506	3347.98		470345	4134.59		470345	4344.09		513065	3379.59		415072	2927.8		430958	3236.8		522492	3321.5		373990	2880.86		270295	4313.16		294182	4069.63
	1850	481342	3034.9				135	300451	3404.81		466422	4209.04		495050	4363.53		376424	3463.39		313769	2921.9		364326	3269.54		421327	3310.41		279667	2927.07		409101	4213.25		204003	4134.47
	1900	587535	2732.24				136	486578	3357.32		458896	4291.42		451607	4627.32		376424	3390.93		400411	2947.32		389443	3278.07		412115	3427.15		427663	2826.59		338182	4311.19		239401	4071.97
	1950	617660	3623.19				137	275579	3371.12		418176	4291.42		542601	4422.9		418176	3505.02		403298	2919.18		418176	3225.54		478256	3300.57		355148	2908.42		332222	4205.11		231570	4135.08
	2000	640090	2577.32				138	400411	3366.31		451607	4263.92		569879	4615.24		334207	3523.37		406129	2952.24		409101	3218.2		344360	3370.17		482381	2737.94		310345	4210.11		101686	4071.09
	2050	523156	2865.33				139	288219	3356.72		478256	4231.08		320911	4415.3		352981	3557.48		400411	2917.98		334207	3193.67		503820	3301.53		291170	2878.08		88759.1	4257.65		308631	4108.94
	2100	535444	2392.34				140	302075	3422.32		397659	4228.54		406129	4457.4		418176	3449.24		397565	2924.01		400411	3216.37		397659	3349.23		278275	2953.67		134908	4191.09		188381	4168.59
	2150	408493	3246.75				141	326468	3366.91		359717	4277.14		373990	4550.63		81474.4	3561.52		326468	2883.32		406228	3246.27		478256	3305		451607	2874.86		189638	4206.36		225107	4149.64
	2200	387656	2865.33				142	430958	3336.32		466422	4111.44		371506	4387.23		320911	3551.01		338182	2918.13		319141	3253		508400	3380.85		397659	2878.23		264000	4214.19		253356	4135.98
	2250	417800	3291.91				143	180575	3414.05		259148	4261.68		495050	4620.51		312076	3367.51		332222	2918.43		451607	3262.56		406129	3394.44		394851	2843.22		256807	4212.31		297310	4123.01
	2300	442091	2522.07				144	340240	3366.71		279667	4220.97		462692	4546.61		230615	3432.91		371506	2940.74		389443	3243.48		503820	3299.22		332222	2838.08		240430	4198.56		376424	4072.26
	2350	600629	2607.56				145	306994	3357.32		397659	4258.79		400411	4423.94		162413	3451.14		355148	2942.88		342252	3211.8		486578	3320.52		265252	2936.34		283878	4232.8		315539	2745.16
	2400	650591	2865.33				146	373907	3340.67		412115	4301.54		522492	4520.09		359717	3509.16		458896	2927.04		364326	3220.95		403298	3336.19		219885	2846.65		300451	4251.25		300451	4176.91
	2450	479176	3361.34				147	386750	3376.76		279667	4214.06		558681	4711.74		366715	3524.24		381561	2908.68		376424	3253.74		397659	3302.49		366715	3002.59		215673	4204.17		255633	4184.63
	2500	291996	3316.75				148	350768	3386.06		312076	4213.74		486578	4508.2		359717	3563.99		386750	2926.89		466422	3236.43		447990	3359.17		424418	2862.79		199681	4169.46		376424	4107.45
	2550	495438	3134.8				149	276943	3390.12		409101	4291.74		437591	4489.24		292694	3550.78		308631	2912.42		319141	3225.72		421327	3354.59		350768	2961.41		373907	4195.13		227828	4110.14
	2600	479554	2747.25				150	434193	3374.75		470345	4228.22		503820	4330.46		310345	3546.11		364326	2925.82		400411	3139.78		381561	3337.18		466422	2849.95		359640	4222.69		151542	4213
	2650	601974	2594.03				151	319080	3411.18		430958	4131.87		508400	4506.05		340240	3557.71		305318	2951.63		342252	3208.16		350768	3354.19		281073	2990.68		271608	4237.23		252213	4155.74
	2700	279136	3200				152	403298	3371.73		384094	4246		547738	4701.93		252213	3485.59		342252	2956.57		441042	3240.32		317329	3343.88		415175	2977.46		330260	4224.27		298846	4117.01
	2750	492497	2828.85				153	283878	3347.19		357419	4358.54		587642	4606.98		392082	3197.16		389443	2939.36		455161	3188.63		441042	3327.36		381561	2975.27		310345	4272.12		384094	4126.63
	2800	619423	3291.91				154	397565	3383.42		344360	4179.8		160118	4382.47		334207	3332.01		326468	2922.81		400411	3207.25		482381	3273.82		392082	2905.87		222451	4176.54		276897	4142.35
	2850	359071	2796.34				155	219024	3377.97		441042	4188.77		371506	4395.4		434193	3303.79		346494	2916.47		427663	3280.92		447990	3316.24		406228	2942.76		315539	4230.58		225107	4172.91
	2900	492101	3490.4				156	340240	3447.98		478256	4185.37		474335	4384.5		322763	3313.46		357419	2943.64		466422	3215.45		474335	3405.28		400411	2908.42		240430	4228.37		412115	3976.09
	2950	509432	2652.52				157	373907	3319.49		346494	4218.46		319080	4449.69		486578	3244.29		312076	2932.2		376424	3232.17		482381	3369.78		342252	2839.93		242480	4258.61		295738	4001.96
	3000	406300	2551.02				158	163361	3398.46		366715	4232.97		366715	4376.01		352981	3299.74		359717	2943.03		217349	3243.86		424418	3309.64		266474	2924.2		246724	4154.77		348581	4048.36
	3050	435399	3316.75				159	338182	3339.28		344360	4143.67		513065	4597.99		451607	3298.78		386750	2923.86		406228	3198.36		350768	3318.38		319080	2999.4		135235	4168.54		409101	4084.02
	3100	409858	2828.85				160	400411	3389.91		513065	4201.85		470345	4347.43		306994	3345.8		308631	2941.65		392082	3217.83		444430	3383.89		434193	2966.37		189018	4166.7		352981	4064.07
	3150	359756	2666.67				161	283878	3344.02		470345	4161.66		282445	4446.19		366715	3346.6		421327	2967.89		415175	3227.2		490705	3277.43		451607	2919.67		119266	4202.92		386750	4113.42
	3200	402139	2355.71				162	313769	3388.08		470345	4314.32		308631	4119.47		298846	3356.72		361968	2912.42		322763	3198.55		441042	3353		409101	2867.86		167722	4225.21		187142	4156.03
	3250	609871	3389.83				163	430958	3397.85		397659	4196.55		359717	4408.07		241468	3416.32		315539	2934.02		306994	3251.68		355148	3350.41		267750	2941.24		198289	4221.42		369055	4058.24
	3300	339302	2509.41				164	355148	3435.41		409101	4245.37		392082	4498.16		328386	3403.79		359717	2936.61		371506	3215.27		470345	3340.53		350768	2927.99		336149	4210.75		209297	4186.5
	3350	619360	2418.38				165	352981	3402.97		486578	4237.1		392082	4427.04		371506	3380.39		271608	2902.11		283878	3231.44		373990	3381.66		392082	2980.44		359640	4201.98		262760	4131.45
	3400	516028	2637.51				166	430958	3346.19		462692	4164.12		330260	4513.59		373907	3410.15		240430	2901.96		336149	3237.91		466422	3359.57		282445	2975.42		182302	4203.54		308631	4174.14
	3450	559931	2762.43				167	427663	3407.68		437591	4207.47		522492	4452.49		406129	3323.19		320911	2947.78		322763	3309.71		430958	3447.2		305318	2953.98		312076	4233.75		342252	4240.16
	3500	488472	2936.86				168	279667	3348.18		355148	4231.08		178291	4579.37		252213	3343.63		291170	2949.47		294234	3226.09		328386	3389.16		348581	2962.96		192223	4203.54		242480	4194.57
	3550	521231	3316.75				169	297310	3353.34		328386	4301.21		364326	4617.5		264000	3360.31		252213	2939.51		352981	3243.48		400411	3328.53		289712	2975.27		226934	4273.08		361968	4015.31
	3600	649148	3179.65				170	403298	3396.42		444430	4160.43		155287	4253.61		421327	3343.23		381561	2910.32		403298	3227.38		319080	3356.98		394851	2932.84		239401	4225.21		283878	4045.47
	3650	559513	3159.56				171	427663	3396.84		409101	4219.08		430958	4309.34		400411	3313.85		305318	2948.09		406228	3252.24		369055	3413.91		330260	2920.88		156140	4171.31		294182	4058.82
	3700	386756	2732.24				172	409101	3396.84		430958	4194.06		317329	4729.07		434193	3352.35		324574	2958.73		403298	3231.81		350768	3413.91		359717	2828.86		342252	4167.01		226934	4120.31
	3750	762428	2355.71				173	286741	3375.95		495050	4199.66		364326	4368.92		381474	3327.69		320911	2945.63		344360	3259.55		444430	3318.19		279667	2912.61		326468	4248.06		381474	4074.32
	3800	511304	3246.75				174	400411	3389.1		474335	4102.8		547738	4386.54		285278	3364.91		312076	2926.58		418176	3209.07		415072	3345.86		378974	2909.31		282445	4237.87		322763	4106.86
	3850	482051	3073.99				175	278275	3503.07		257992	4130.66		490705	4715.27		434193	3330.04		364326	2956.72		320911	3202.35		455161	3349.43		233503	2969.02		320911	4171.61		364326	4114.93
	3900	636714	3134.8				176	338182	3421.49		451607	4185.69		127322	4315.26		346494	3331.81		292694	2905.69		270295	3203.25		394851	3369.38		366715	2969.18		313769	4255.73		215673	4124.83
	3950	570646	2430.46				177	359717	3375.15		478256	4212.18		292694	4507.12		378974	3342.83		242480	2897.05		315539	3232.73		371506	3348.43		389443	2960.32		240430	4221.42		206235	4132.66
	4000	486481	2762.43				178	226934	3415.91		455161	4181.97		285327	4469.02		384094	3351.95		276943	2905.98		338182	3271.81		394851	3402.62		359717	2948.59		156140	4234.38		322763	4143.26
	4050	595353	2919.71				179	283878	3358.71		384094	4094.19		558681	4516.12		415072	3332.39		305318	2942.88		359717	3243.29		409101	3344.08		400411	2928.9		328386	4190.47		206998	4045.18
	4100	332004	3159.56				180	451607	3381.61		409101	4179.8		389353	4691.03		441042	3365.71		192223	2922.81		386750	3206.53		361968	3386.12		406228	2903.79		298846	-2.73245e+06		315539	4077.26
	4150	625782	2796.34				181	271608	3487.52		409101	4239.96		317329	4662.02		389353	3318.13		259148	2955.79		376424	3214.73		508400	3337.57		434193	2952.44		289662	4228.69		98158.1	4102.98
	4200	451060	2902.76				182	261572	3407.07		415072	4192.2		527419	4510.36		441042	3362.71		328386	2937.83		412115	3229.78		474335	3326.77		308688	2946.6		196225	4202.92		317329	4124.22
	4250	389144	2812.94				183	320911	3380.19		384094	4235.83		332222	4422.21		490705	3476.16		281073	2934.48		348581	3264.82		283878	3316.44		357419	2964.35		226017	4215.14		228759	3991.23
	4300	278804	2418.38				184	394851	3363.91		430958	4225.7		522492	4481.76		451607	3331.22		320911	2941.65		381561	3261.43		495050	3337.57		324574	2980.44		178843	4225.21		172322	4124.83
	4350	357554	2777.78				185	361968	3396.23		415072	4209.36		320911	4442.7		462692	3380.39		357419	2961.67		394851	3248.14		415072	3346.46		458896	2924.96		166243	4225.84		232532	4130.86
	4400	264139	3246.75				186	240430	3465.3		239435	4186.3		332222	4551.72		462692	3278.7		369055	2964.78		373990	3276.36		466422	3333.83		289712	2940.77		201819	4172.85		205502	4102.39
	4450	329085	3316.75				187	139915	3416.32		389443	4148.53		409101	4644.42		346494	3400.1		403298	2909.42		376424	3243.11		192886	3369.78		437591	2953.21		232532	4255.41		149543	4162.46
	4500	354717	3012.05				188	336149	3396.63		232532	4317.3		427663	4289.08		247817	3374.14		371506	2938.59		430958	3245.34		462692	3342.5		298899	2974.48		139577	4208.23		300451	4159.41
	4550	404739	3412.97				189	361968	3397.85		447990	4197.48		517656	4607.72		245640	3361.91		378974	2933.57		308688	3276.36		344360	3435.06		134282	2964.97		113521	4316.79		215673	4053.3
	4600	314198	3200				190	295738	3410.97		392082	4229.49		338182	4337.43		430958	3385.45		394851	2932.96		381561	3240.51		386750	3354.19		255633	2964.97		254509	4306.93		326468	4039.98
	4650	558519	3159.56				191	444430	3392.35		336149	4186.91		606551	4331.78		508400	3354.73		418176	2950.24		386750	3230.51		338182	3463.02		262760	2884.1		204750	4242.33		236399	4122.73
	4700	129961	2713.7				192	243536	3366.51		409101	4101.02		193553	4483.19		482381	3368.51		406129	2927.04		269038	3217.65		455161	3328.14		286741	2944.6		177162	4198.24		274227	4123.63
	4750	545938	3291.91				193	303660	3403.58		361968	4211.54		537387	4433.29		319080	3451.55		326468	2933.26		334207	3212.72		415072	3373.19		315539	2911.86		274227	4248.38		165261	4162.16
	4800	747591	3267.97				194	366715	3375.35		369055	4137.92		427663	4534.22		340240	3386.46		305318	2932.2		381561	3201.62		205502	3453.51		376424	2947.06		211646	4243.91		196225	3975.52
	4850	702072	3412.97				195	332222	3336.73		444430	4234.56		547738	4402.59		355148	3437.29		302075	2890.1		394851	3224.81		490705	3361.17		248920	2997.97		342252	4232.17		232532	4148.72
	4900	424672	3159.56				196	348581	3371.93		400411	4281.68		406129	4410.48		462692	3387.48		359717	2949.47		403298	3199.81		470345	3400.98		295738	2957.22		255633	4193.57		243536	4131.74
	4950	573371	3179.65				197	366715	3413.24		406228	4242.5		406129	4401.21		451607	3331.42		313769	2923.26		400411	3203.25		392082	3329.9		366715	2929.2		255633	4212		160578	4140.82
	5000	410425	3246.75				198	245640	3381.81		190933	4131.26		238414	4553.93		282445	3373.94		427663	2919.64		361968	3223.52		482381	3387.13		246724	2927.23		194203	4217.65		177181	4061.44
	5050	527436	3225.81				199	359717	3389.91		326468	4282.66		581532	4566.79		194203	3407.68		381561	2897.35		350768	3196.38		458896	3316.82		242515	2949.82		338182	4216.08		283878	4094.07
	5100	662543	2849				200	172837	3458.73		397659	4204.98		286741	4390.29		357419	3348.57		330260	2899.73		369055	3188.81		415072	3483.5		334207	2930.26		141318	4247.11		241468	4107.15
	5150	444203	2637.51				201	359717	3389.72		373990	4255.26		482381	4356.81		424418	3304.75		503820	2953.94		437591	3190.79		466422	3337.18		466422	2858.01		421327	4247.74		269038	4163.99
	5200	575795	3159.56				202	269038	3426.68		418176	4336.17		371506	4618.24		344360	3301.09		384094	2959.97		462692	3250.94		371506	3402.62		384094	2982.01		202550	4172.53		319080	4211.12
	5250	610663	3115.26				203	338182	3462.75		164305	4247.6		482381	5002.15		251118	3354.93		394851	2949.78		394851	3210.71		418176	3473.02		381561	2968.55		319080	4198.87		272933	4101.79
	5300	394831	3291.91				204	421327	3467.21		427663	4146.11		389353	4476.45		406129	3339.87		430958	2959.04		424525	3214.18		384094	3379.24		352981	2962.64		238414	4184.57		137540	4119.12
	5350	538729	3179.65				205	282445	3397.65		486578	4147.62		427663	4803.36		458896	3405.63		434193	2982.44		400411	3208.16		441042	3402.62		234450	2965.44		249996	4202.3		324574	4162.46
	5400	368122	2902.76				206	256807	3377.57		386750	4197.48		447990	4666.64		418176	3357.52		378974	2950.09		406228	3184.5		430958	3313.13		409101	2981.23		346422	4265.36		162413	4167.37
	5450	426521	3316.75				207	462692	3381.2		444430	4206.53		415072	4479.28		342252	3388.08		371506	2956.1		421327	3159.43		403298	3429.44		295738	2993.69		225107	4238.19		369055	4154.51
	5500	397079	3267.97				208	344360	3391.13		334207	4257.83		437591	4626.18		400411	3416.94		444430	2963.85		361968	3204.71		288219	3423.41		306994	2979.97		272889	4211.37		346494	4084.02
	5550	447279	2522.07				209	226017	3419.42		427663	4184.44		587642	4435.04		295738	3369.11		352981	2935.85		328386	3186.11		403298	3378.43		397659	2863.8		218169	4216.39		397565	4143.26
	5600	511725	2594.03				210	185302	3372.13		424418	4217.51		553155	4562.39		451607	3402.36		394851	2950.4		378974	3261.81		451607	3436.73		332222	2959.39		123435	4153.54		344360	4129.34
	5650	416165	3053.44				211	357419	3407.27		447990	4289.79		355148	4594.25		378974	3397.04		409101	2974.6		361968	3213.81		430958	3441.74		330260	2976.52		302075	4181.79		259148	4112.23
	5700	284949	2936.86				212	470345	3415.09		381561	4235.83		553155	4497.81		381474	3366.71		427663	2971.16		409101	3214.91		508400	3354.79		340240	2877.79		244601	4187.98		406129	4125.12
	5750	363158	2380.95				213	112621	3395		427663	4249.83		522492	4723.54		330260	3375.15		352981	2966.18		386750	3239.4		478256	3318.38		322763	2914.41		288219	4167.93		303660	4121.82
	5800	336251	3159.56				214	466422	3437.29		430958	4241.86		532272	4698.03		306994	3438.96		415072	2917.53		310345	3242.18		389443	3382.68		306994	2912.31		159222	4198.24		348581	3998
	5850	646590	2621.23				215	312076	3388.9		455161	4236.15		527419	4500.66		455161	3370.32		415072	2961.05		378974	3223.33		403298	3330.49		350768	2927.53		285278	4135.62		195538	4013.03
	5900	377283	2522.07				216	257992	3398.26		294234	4276.5		190933	4623.91		187142	3405.84		451607	2968.36		366715	3267.46		441042	3433.6		141318	3004.66		221598	4229.32		315539	4059.12
	5950	359433	3291.91				217	384094	3409.32		437591	4221.29		421327	4609.59		447990	3372.13		474335	2975.38		403298	3229.78		455161	3416.79		366715	3017		222451	4199.8		182322	4110.44
	6000	435235	3200				218	441042	3414.68		158336	4259.75		210849	4582.71		298846	3422.32		470345	2943.64		355148	3245.34		427663	3309.06		322763	3001.48		232532	4235.65		116565	4012.74
	6050	249924	3225.81				219	364326	3369.52		470345	4269.72		229699	4447.93		406129	3392.76		344360	2954.71		373990	3227.93		330260	3353.99		322763	2939.55		150725	4296.78		300451	4025.89
	6100	435724	2994.01				220	247817	3431.24		361968	4176.41		470345	4409.1		308631	3369.52		310345	2937.68		326468	3237.17		424418	3360.57		264000	2967.62		231570	4218.59		315539	3991.8
	6150	198450	3291.91				221	259148	3468.07		386750	4156.15		513065	4632.63		394851	3416.74		297310	2947.32		430958	3277.88		415072	3355.38		315539	2982.96		336149	4216.7		136212	4072.86
	6200	246355	2457				222	458896	3444.62		373990	4203.1		553155	4573.08		338182	3377.36		381561	2977.26		308688	3224.62		330260	3358.18		470345	3022		174436	4217.35		148748	4123.63
	6250	368902	3316.75				223	381474	3372.73		376424	4212.8		303660	4577.88		424418	3391.54		376424	2967.27		378974	3250.38		421327	3358.18		344360	2982.01		281026	4240.73		378974	4118.82
	6300	213552	2881.84				224	403298	3379.18		400411	4271.65		386750	4930.63		418176	3451.55		397565	2968.36		376424	3237.36		427663	3383.28		332222	2971.36		123698	4162.1		282445	4023.02
	6350	218462	2865.33				225	384094	3416.12		437591	4264.57		275579	4675.51		517656	3354.93		400411	2944.41		394851	3280.92		384094	3335.4		235437	3014.91		228759	4212		278275	4038.54
	6400	368849	3338.9				226	306994	3425.84		400411	4220.02		178862	4927.64		421327	3375.75		369055	2955.64		364326	3251.31		495050	3441.74		437591	2934.67		262760	4154.45		305318	4077.84
	6450	451978	3159.56				227	462692	3412.82		418176	4194.37		470345	4793.17		283878	3408.09		386750	2992.7		378974	3227.75		386750	3351.81		394851	2952.29		179994	4245.19		389353	4075.49
	6500	431186	2732.24				228	403298	3407.47		427663	4190.95		418176	4395.74		342252	3411.38		384094	2979.61		364326	3291.22		415072	3320.33		348581	3003.7		308631	4230.9		392082	4088.46
	6550	438104	3246.75				229	294182	3447.56		482381	4202.78		508400	4629.22		503820	3302.44		355148	2961.98		381561	3275.98		455161	3340.53		403298	2960.32		312076	4255.73		227828	4140.22
	6600	495544	2732.24				230	394851	3367.11		421327	4087.97		281073	4446.53		444430	3480.65		313769	2912.42		412115	3233.47		486578	3314.1		392082	2985.63		346422	4227.11		371506	4166.45
	6650	643242	3225.81				231	462692	3397.65		373990	4177.02		392082	4720		219885	3406.45		381561	2960.9		281073	3261.24		418176	3329.71		289712	2972.77		249996	4183.65		322763	4182.78
	6700	415807	3012.05				232	482381	3400.1		418176	4090.34		344360	4416.34		409101	3454.08		447990	2953.32		392082	3253.74		403298	3407.74		279667	2942.92		292694	4271.8		236399	4148.11
	6750	582622	2828.85				233	291170	3447.35		359717	4169.02		466422	4605.47		344360	3338.69		328386	2976.48		283878	3217.1		359717	3315.27		229699	3012.34		129955	4294.18		226017	4273.8
	6800	691965	2936.86				234	470345	3412.2		434193	4194.37		503820	4635.66		373907	3393.98		303660	2924.62		306994	3248.88		366715	3404.46		455161	2919.07		305318	4211.69		406129	4091.4
	6850	338560	3073.99				235	389353	3423.98		272933	4261.36		342252	4459.51		400411	3385.65		384094	2976.64		376424	3268.78		486578	3286.75		406228	3003.39		305318	4174.08		175531	4172.6
	6900	511240	3095.98				236	378974	3410.15		495050	4204.04		210849	4650.15		455161	3385.65		455161	2954.09		359717	3234.76		240430	3439.03		282445	3019.9		324574	4121.16		235437	4317.84
	6950	582291	3267.97				237	430958	3432.5		373990	4329.85		532272	4708.21		444430	3371.93		361968	2958.58		326468	3186.65		455161	3358.18		292694	3005.14		276897	4231.85		189638	4269.93
	7000	488417	3053.44				238	451607	3441.47		427663	4206.21		447990	4860.31		355148	3441.47		418176	2944.56		313827	3283.2		306994	3421.55		364326	2887.04		251118	4182.11		386750	4201.11
	7050	564559	3466.2				239	348581	3449.88		415072	4229.81		279667	4803.36		499471	3449.66		219024	2939.82		326468	3307.58		366715	3415.35		308688	2955.37		136212	4266.97		326468	4126.63
	7100	392864	3134.8				240	294182	3481.94		462692	4192.82		527419	4756.5		462692	3354.93		386750	2963.38		434193	3247.95		400411	3334.03		249996	3007.7		218169	4155.68		218169	4063.49
	7150	604336	3389.83				241	267750	3536.81		312076	4226.97		581532	5346.84		274227	3438.13		312076	2925.82		359717	3242.55		451607	3336.19		427663	2823.91		249996	4214.51		346494	4190.22
	7200	310767	3267.97				242	231570	3468.91		386750	4221.61		409101	4836.62		373907	3405.84		378974	2950.09		403298	3220.59		466422	3334.81		269038	2926.62		350768	4188.3		397565	4171.99
	7250	336460	3034.9				243	527419	3622.89		376424	4147.02		508400	4827.94		482381	3393.78		369055	2954.09		403298	3253.37		486578	3294.42		322763	3003.55		298846	4121.46		369055	4165.22
	7300	397053	3134.8				244	430958	3590.92		455161	4260.72		271608	5063.03		478256	3391.13		451607	2935.7		444430	3239.21		430958	3366.17		403298	2946.44		91339.2	4169.46		326468	4203.92
	7350	371276	3115.26				245	397565	3625.2		310345	4338.82		348581	4618.63		300451	3411.38		418176	2914.82		361968	3294.68		294234	3363.97		447990	3028.63		322763	4222.05		279667	4144.17
	7400	756693	3338.9				246	144943	3575.48		474335	4232.66		409101	5081.68		424418	3371.73		269038	2963.07		392082	3241.07		462692	3403.02		291170	3010.58		44776.3	4205.11		182897	4191.15
	7450	453478	3115.26				247	206998	3464.03		490705	4265.21		412115	4443.39		437591	3338.1		282445	2941.5		424525	3245.53		392082	3345.46		357419	3008.98		192223	4104.42		285278	4130.86
	7500	567403	3246.75				248	444430	3444.41		421327	4289.15		508400	4917.79		455161	3372.53		340240	2931.59		424525	3260.12		288219	3403.23		361968	2881.16		239401	4144.42		319080	4040.27
	7550	561509	2551.02				249	306994	3448.82		478256	4173.63		352981	4664.33		486578	3395		412115	2958.42		389443	3205.25		474335	3371.79		503820	2919.83		213233	4209.17		236399	4049.53
	7600	455361	3012.05				250	547738	3537.91		421327	4199.35		289712	4608.85		490705	3360.11		437591	2957.96		421327	3255.99		474335	3323.25		338182	2987.84		233471	4223.63		348581	4109.24
	7650	474011	3053.44				251	403298	3501.55		455161	4175.17		394851	4674.35		495050	3390.32		451607	2939.82		286741	3276.36		330260	3344.87		441042	2971.52		336149	4191.09		344360	4090.51
	7700	618078	2994.01				252	346494	3533.05		455161	4162.28		470345	4402.93		430958	3427.72		384094	2938.9		418176	3244.97		400411	3350.81		336149	2993.21		194880	4153.24		386750	4119.41
	7750	458615	2796.34				253	344360	3509.59		447990	4187.23		575745	4761.3		278275	3377.16		415072	2968.83		389443	3252.62		192223	3359.97		330260	2954.29		279667	4185.82		251118	4175.68
	7800	389583	3338.9				254	359717	3486.44		424418	4169.33		308631	4566.43		394851	3372.94		424418	2931.74		334207	3270.48		430958	3370.98		218169	2969.02		256807	4142.29		330260	4160.01
	7850	327574	3200				255	308631	3554.8		340240	4287.2		532272	4674.74		350768	3454.51		378974	2950.09		373990	3201.81		415072	3386.52		455161	2918.02		252213	4194.5		152770	4141.13
	7900	506041	3316.75				256	400411	3589.09		458896	4267.47		415072	4703.5		409101	3444.83		324574	2960.9		403298	3274.27		513065	3374.19		424418	2902.45		128188	4183.96		330260	4124.53
	7950	560056	2994.01				257	397565	3555.93		513065	4147.31		241468	4608.1		214050	3367.91		257992	2981.97		381561	3289.7		406129	3404.05		415175	2914.41		291170	4176.54		253356	4135.68
	8000	594806	2865.33				258	352981	3586.13		474335	4192.2		147207	4766.92		451607	3391.74		361968	2963.07		313827	3282.63		371506	3465.15		282445	3010.58		326468	4137.44		248883	4207.67
	8050	526567	3134.8				259	397565	3604.42		451607	4207.47		239401	4382.79		346494	3461.9		376424	2975.38		332222	3249.07		462692	3337.57		455161	3013.14		317329	4173.46		209297	4046.34
	8100	586689	3267.97				260	291170	3528.86		378974	4181.35		517656	4647.86		366715	3362.91		392082	2949.01		424525	3256.74		490705	3340.33		297310	3002.11		300451	4248.7		223339	4204.54
	8150	463522	2865.33				261	517656	3627.3		444430	4205.28		389353	4610.72		373907	3439.39		430958	2931.43		424525	3266.33		369055	3440.28		255633	2906.18		291170	4136.53		324574	4102.39
	8200	633016	2684.56				262	278275	3546.78		403298	4266.18		474335	4686.75		295738	3399.9		409101	2952.4		403298	3241.62		513065	3353.99		369055	3008.98		172837	4098.17		344360	4140.53
	8250	706367	2881.84				263	499471	3612.01		355148	4168.4		201819	4590.15		371506	3402.97		373990	2971.32		348581	3185.4		424418	3378.64		285327	3033.5		330260	4169.77		279667	4165.22
	8300	615775	3200				264	532272	3691.2		376424	4253.66		424418	4687.91		364326	3432.91		437591	2964.93		430958	3255.61		386750	3311.19		161958	3021.84		312076	4196.37		350768	4060.57
	8350	610527	2936.86				265	219024	3584.09		392082	4209.98		499471	4950.91		495050	3345.4		342252	2945.17		392082	3192.23		415072	3382.27		455161	2768.09		397565	4118.16		157888	4180.93
	8400	330004	3115.26				266	397565	3570.96		340240	4196.55		397565	4534.94		338182	3409.94		451607	2954.25		406228	3252.43		361968	3394.44		394851	2944.45		119266	4143.2		384094	4013.03
	8450	378510	3159.56				267	462692	3568.49		340240	4208.41		527419	4422.9		470345	3429.58		348581	2980.71		403298	3250.75		478256	3370.58		312076	3028.14		165261	4212.94		340240	4193.64
	8500	550903	3073.99				268	508400	3552.13		373990	4185.98		308631	4375.68		394851	3338.89		421327	2959.97		397659	3280.53		355148	3403.23		305318	3017.16		256807	4222.05		278275	4060.27
	8550	635817	2828.85				269	259148	3625.67		389443	4237.1		355148	4641.37		430958	3368.32		451607	2964.16		406228	3247.95		470345	3371.19		486578	2815.48		239401	4173.46		139230	4070.51
	8600	463037	3225.81				270	364326	3677.53		208516	4334.16		441042	4530.59		421327	3385.85		348581	2955.64		342252	3217.29		403298	3369.98		319080	2985.63		252213	4151.41		183498	4083.72
	8650	582296	3267.97				271	392082	3641.77		478256	4147.02		336149	4304.75		466422	3445.46		346494	2956.1		437591	3233.1		434193	3360.17		225137	2978.55		288219	4113.37		267750	4129.04
	8700	329020	3159.56				272	486578	3640.13		434193	4195.93		192886	4714.09		320911	3434.16		400411	2950.86		308688	3243.29		366715	3401.39		508400	2970.58		283878	4212.31		113983	4157.26
	8750	540697	2522.07				273	389353	3573		482381	4150.06		303660	4465.13		373907	3432.29		378974	2928.55		378974	3201.62		305318	3429.64		409101	2994.8		181729	4198.24		194203	4148.42
	8800	592795	3225.81				274	371506	3557.71		371506	4247.91		415072	4502.1		348581	3409.53		306994	2978.05		381561	3212.72		415072	3357.38		313769	2998.13		199681	4143.2		228759	4094.07
	8850	885171	3134.8				275	451607	3574.57		373990	4180.72		189658	4349.77		447990	3388.9		458896	2976.17		412115	3240.32		389443	3354.39		361968	2969.8		381474	4185.82		376424	4232.22
	8900	598210	2865.33				276	430958	3621.95		376424	4122.84		462692	4380.09		110420	3405.84		451607	2956.41		270295	3322.73		232532	3341.71		474335	2910.96		256807	4194.2		249996	4158.49
	8950	592960	2509.41				277	297310	3639.43		447990	4222.55		547738	4243.08		332222	3440.01		400411	2963.23		364326	3340		466422	3463.45		305318	2993.69		153175	4135.92		376424	4087.27
	9000	420646	2796.34				278	332222	3617.09		366715	4170.25		406129	4538.6		430958	3427.29		418176	2938.9		336149	3243.11		406129	3393.22		421327	2966.68		249996	4142.29		201117	4068.16
	9050	711718	3225.81				279	348581	3615.94		238414	4229.49		474335	4466.19		458896	3386.87		389443	2933.26		330260	3227.2		409101	3417.41		458896	2847.51		132700	4176.54		237402	4079.31
	9100	732985	2994.01				280	474335	3604.18		397659	4163.2		415072	4480.36		384094	3421.7		447990	2973.66		392082	3299.87		490705	3307.52		342252	2940.77		25860.4	-3.19566e+06		201117	4082.26
	9150	406471	2796.34				281	357419	3576.83		350768	4149.76		330260	4486.75		427663	3393.17		371506	2939.21		278275	3273.52		434193	3327.95		369055	2961.56		230615	4178.09		202550	4108.94
	9200	516432	3115.26				282	222480	3573		406228	4064.18		462692	4540.04		237402	3391.54		371506	2948.09		210875	3251.87		455161	3355.38		192223	3008.66		222451	4218.29		394851	4129.04
	9250	436276	2958.58				283	179994	3627.99		403298	4161.35		334207	4609.23		342252	3465.93		313769	2939.51		384094	3251.5		409101	3377.43		373990	3001.95		184689	4137.14		204003	4226.53
	9300	438521	3225.81				284	267750	3711.55		474335	4164.12		499471	4656.65		256807	3505.24		392082	2989.38		352981	3279.02		495050	3367.77		400411	3003.55		240430	4242.33		269038	4127.84
	9350	624857	2828.85				285	371506	3696.03		451607	4202.78		336149	4530.22		421327	3400.1		276943	2957.03		259188	3269.91		313769	3429.64		203286	3013.63		90609.3	4202.61		303660	4091.12
	9400	546114	3291.91				286	214050	3635.69		364326	4140.94		458896	4481.42		288219	3346.19		355148	2952.24		361968	3234.39		297310	3404.26		355148	2985.79		274227	4214.19		239401	4137.19
	9450	528523	2902.76				287	503820	3620.56		282445	4139.42		421327	4449.34		437591	3325.54		300451	2971.63		342252	3296.79		508400	3378.84		455161	2900.66		213233	4195.13		326468	4170.75
	9500	332623	2551.02				288	344360	3730.64		376424	4183.51		581532	4655.11		403298	3362.31		381561	2946.25		371506	3288.35		470345	3288.67		455161	2961.25		350768	4175.01		334207	4102.98
	9550	498869	2796.34				289	386750	3638.26		373990	4197.17		348581	4580.85		369055	3318.71		409101	2937.98		386750	3244.78		389443	3319.16		371506	3014.91		167722	4219.85		447990	4107.15
	9600	528060	2958.58				290	444430	3593.19		394851	4201.53		352981	4460.91		482381	3439.39		418176	2965.4		219885	3228.12		315539	3388.55		359717	2966.53		261531	4151.1		229699	4111.03
	9650	360721	2732.24				291	389353	3658.97		412115	4256.22		295738	4503.54		458896	3455.35		361968	2968.98		397659	3229.96		490705	3318.57		418176	3021.19		322763	4175.3		243536	4186.5
	9700	345035	2418.38				292	232532	3554.58		111736	4198.42		490705	4560.91		303660	3503.29		357419	2940.42		352981	3269.91		451607	3361.37		285327	2991		357419	4119.06		357419	4142.65
	9750	289926	2865.33				293	371506	3556.81		430958	4261.99		310345	4548.43		147583	3475.09		389443	2972.57		313827	3268.03		330260	3372.19		412115	2998.61		381474	4140.16		357419	4089.63
	9800	506916	3179.65				294	272933	3524.68		458896	4165.95		350768	4532.76		332222	3490.75		403298	2939.66		424525	3212.35		415072	3368.97		342252	2983.9		324574	4108.59		163361	4112.83
	9850	574765	2975.53				295	369055	3498.74		424418	4151.88		527419	4580.11		359717	3369.72		364326	2989.22		384094	3235.14		434193	3296.91		400411	2901.85		230615	4155.37		322763	4156.95
	9900	395709	3012.05				296	108513	3432.29		421327	4174.87		373990	4545.88		434193	3466.15		406129	2943.8		394851	3306.23		427663	3315.07		340240	2914.26		193530	4260.22		173912	4126.03
	9950	535283	2469.14				297	451607	3450.51		226017	4219.08		421327	5119.86		288219	3428.34		286741	2982.91		320911	3263.88		427663	3230.82		421327	3034.64		246724	4125.37		272933	4111.33
	10000	545188	2919.71				298	369055	3393.37		373990	4235.51		144943	4469.02		364326	3485.37		364326	2969.91		326468	3297.36		427663	3346.85		247817	2996.55		295738	4128.67		197587	4246.83
	10100	624159	3095.98				299	455161	3490.54		486578	4176.1		527419	4468.32		373907	3359.52		403298	2956.87		384094	3273.89		490705	3374		451607	3027.82		247817	4183.35		226017	4170.14
	10200	690873	3134.8				300	462692	3479.37		437591	4138.82		409101	4522.97		444430	3444.41		344360	2985.59		366715	3290.07		434193	3371.79		434193	3012.34		114209	4167.62		313769	4129.94
	10300	661183	2699.06				301	466422	3586.81		381561	4125.54		553155	4461.63		302075	3445.04		478256	2970.7		513065	3278.25		522492	3382.47		371506	3038.88		242480	4172.23		336149	4088.46
	10400	494590	2994.01				302	394851	3459.15		447990	4218.77		346494	4707.03		297310	3514.6		305318	3003.19		418176	3211.62		458896	3364.77		406228	2976.52		222451	4193.27		344360	4141.44
	10500	248526	2481.39				303	430958	3467		441042	4195.62		394851	4326.81		386750	3521.17		320911	2974.6		364326	3256.36		447990	3361.17		490705	2819.83		291170	4181.79		371506	4071.68
	10600	557836	2652.52				304	455161	3482.37		371506	4172.1		332222	4265.15		352981	3439.59		378974	3001.75		294234	3250.56		364326	3328.92		330260	2948.13		271608	4197		434193	4072.56
	10700	612426	2762.43				305	350768	3482.8		397659	4353.18		437591	4425.67		495050	3503.94		342252	2977.89		378974	3277.31		451607	3390.99		369055	2924.96		288219	4176.86		361968	4021.03
	10800	571251	3436.43				306	415072	3511.77		376424	4237.73		310345	4328.46		373907	3495.06		409101	2999.04		437591	3218.75		503820	3291.73		389443	3015.07		261531	4244.24		85799.3	4123.01
	10900	433064	3095.98				307	470345	3534.37		400411	4208.73		462692	4313.94		482381	3370.32		392082	2981.5		403298	3244.78		415072	3372.39		474335	3039.37		310345	4177.15		180575	4216.14
	11000	475269	3034.9				308	254509	3455.35		317329	4155.54		156140	4543.69		312076	3491.39		403298	2940.42		364326	3241.99		503820	3350.22		424418	2909.76		303660	4187.98		285278	4154.2
	11100	452341	2812.94				309	182897	3481.94		122632	4278.11		412115	4454.6		394851	3597.3		441042	2960.27		352981	3289.7		336149	3396.49		332222	2989.42		189018	4165.17		403298	4162.16
	11200	643356	3095.98				310	295738	3459.15		458896	4170.86		289712	4478.57		366715	3446.72		415072	2928.4		342252	3258.24		458896	3384.29		218169	3055.96		232532	4190.16		121574	4118.22
	11300	511748	3115.26				311	288219	3527.98		306994	4289.79		486578	4570.49		344360	3503.94		403298	2958.58		397659	3293.33		392082	3366.57		397659	3015.55		118516	4149.89		173372	4113.42
	11400	835045	3316.75				312	381474	3519.86		394851	4184.75		458896	4353.46		313769	3531.06		328386	2989.7		392082	3258.24		308631	3390.18		470345	2922.84		256807	4153.54		285278	4227.16
	11500	296149	3034.9				313	415072	3428.34		322763	4258.15		342252	4596.49		330260	3454.93		392082	2979.77		346494	3294.68		478256	3305.2		499471	2856.28		169725	4208.55		303660	4182.16
	11600	512682	2958.58				314	259148	3473.6		355148	4266.82		65372.5	4540.04		503820	3409.32		437591	2964		373990	3267.27		470345	3369.18		470345	3006.42		229699	4123.57		213233	4182.46
	11700	462021	3179.65				315	378974	3470.19		328386	4165.95		334207	4432.25		342252	3527.54		364326	3012.94		269038	3332.72		424418	3309.83		437591	3012.99		289662	4223.63		310345	4270.57
	11800	543860	3115.26				316	384094	3560.62		366715	4304.81		397565	4267.08		336149	3487.08		386750	2947.78		210875	3305.84		256807	3410.62		292694	3006.1		324574	4281.18		104505	4154.51
	11900	389175	2994.01				317	225107	3528.42		249996	4266.18		474335	4486.75		384094	3525.99		376424	2991.75		373990	3313.78		421327	3374		400411	2957.07		182302	4198.87		254509	4136.28
	12000	442629	3225.81				318	369055	3477.66		266474	4234.25		537387	4844.08		288219	3564.88		400411	2951.17		392082	3259.93		418176	3433.18		330260	3011.54		226934	4188.91		200397	4031.62
	12100	381837	2994.01				319	434193	3380.8		336149	4180.11		392082	4334.11		369055	3474.24		332222	2946.25		359717	3251.87		409101	3402.62		389443	2975.27		214845	4153.84		303660	4016.45
	12200	629820	2812.94				320	245640	3532.39		400411	4234.25		381561	4285.84		415072	3426.68		389443	2976.48		409101	3220.59		499471	3356.18		348581	2930.57		274227	4130.19		238414	4117.91
	12300	576567	2777.78				321	322763	3486.44		447990	4277.47		424418	4208.05		455161	3549.9		495050	2981.03		366715	3299.48		517656	3268.34		225137	3050.52		213233	4215.76		227828	4029.9
	12400	417499	3115.26				322	289662	3522.71		355148	4236.78		462692	4428.43		451607	3498.31		400411	2989.06		434193	3324.89		392082	3352.21		361968	3037.74		267750	4177.15		211646	4210.18
	12500	643731	3073.99				323	499471	3465.72		421327	4218.46		415072	4443.74		386750	3527.31		330260	2965.56		384094	3261.24		434193	3397.3		313769	2980.6		259148	4167.31		298846	4063.78
	12600	487855	3134.8				324	294182	3477.23		421327	4131.57		389353	4473.27		298846	3566.91		415072	2942.72		403298	3262.56		397659	3347.84		289712	2978.71		371506	4199.8		348581	4106.56
	12700	405432	2796.34				325	386750	3561.96		462692	4190.95		189018	4511.8		409101	3419.63		348581	2964.93		286741	3241.25		444430	3338.75		295738	3011.86		151542	4207.61		332222	3994.34
	12800	596330	2994.01				326	350768	3489.89		478256	4141.55		384094	4507.12		371506	3547.45		359717	2957.96		306994	3267.08		430958	3344.08		381561	2996.23		303660	4100.55		306994	4038.24
	12900	444046	3053.44				327	297310	3501.55		238414	4359.89		352981	4220.91		470345	3520.74		376424	2970.85		179994	3269.91		359717	3340.92		441042	2897.4		217321	4189.84		265252	4088.16
	13000	364671	2652.52				328	336149	3445.88		369055	4271.01		553155	4528.41		357419	3506.76		466422	2967.11		294234	3292.18		412115	3462.81		320911	2959.08		209297	4091.35		252213	4053.01
	13100	552036	2958.58				329	303660	3536.14		366715	4339.16		214050	4450.39		178862	3436.66		421327	2978.2		364326	3281.87		342252	3397.92		310345	3036.92		397565	4279.24		357419	4036.81
	13200	502417	3012.05				330	437591	3484.3		262760	4277.47		553155	4319.87		400411	3467.85		437591	2988.75		288219	3237.17		486578	3340.72		403298	3055.13		163824	4210.43		369055	4139.62
	13300	213444	2796.34				331	437591	3446.3		386750	4211.86		466422	4563.48		403298	3528.64		330260	2968.04		285327	3301.21		470345	3387.33		386750	2957.07		190933	4145.02		136545	4054.75
	13400	308660	3053.44				332	344360	3482.15		503820	4183.2		532272	4544.06		478256	3510.9		427663	2968.98		303715	3277.88		486578	3339.34		315539	2930.87		276897	4137.44		249996	4148.42
	13500	751304	3034.9				333	400411	3464.66		272933	4168.71		371506	4473.97		397565	3454.72		437591	2989.22		384094	3318.65		462692	3427.15		271608	2977.46		189018	4231.85		232532	4111.03
	13600	631556	2442				334	400411	3516.79		430958	4273.59		381561	4417.72		421327	3487.95		409101	3004.3		427663	3277.88		466422	3369.57		455161	3055.3		221598	4181.18		184689	4205.8
	13700	562827	2796.34				335	244601	3570.96		400411	4166.88		215673	4623.16		418176	3469.13		412115	2987.96		355148	3274.46		437591	3471.1		364326	3031.39		219856	4170.39		256807	4081.96
	13800	412728	2430.46				336	389353	3522.93		441042	4226.02		118275	4374.33		424418	3448.61		376424	2982.6		378974	3208.16		441042	3389.77		350768	3079.08		233471	4189.84		123435	4135.38
	13900	526596	3034.9				337	340240	3463.39		369055	4159.52		397565	4586.8		441042	3425.84		376424	3037.21		415175	3291.22		474335	3341.31		364326	3064.4		302075	4164.25		444430	4097.63
	14000	566158	2369.67				338	334207	3455.77		361968	4227.6		195538	4379.41		265252	3475.09		415072	3010.7		348581	3273.32		427663	3448.25		332222	3008.98		322763	4159.66		142748	4109.24
	14100	374739	2309.58				339	334207	3423.36		441042	4209.67		466422	4563.48		462692	3487.3		400411	2978.67		482381	3289.5		458896	3334.62		334207	3007.22		261531	4179.01		256807	4113.13
	14200	768155	2865.33				340	334207	3430.83		336149	4297.29		328386	4416.69		430958	3498.09		298846	2971.48		430958	3244.04		361968	3467.48		291170	3030.74		138209	4176.86		281026	4140.82
	14300	413228	2958.58				341	371506	3414.88		482381	4234.25		219885	4254.88		394851	3470.82		424418	2971.94		430958	3263.88		409101	3357.58		276943	3030.09		245640	4226.48		406129	4094.67
	14400	579381	2392.34				342	384094	3452.19		437591	4182.89		434193	4325.17		424418	3406.65		406129	2946.25		430958	3255.24		427663	3343.69		389443	3042.64		342252	4155.07		274227	4151.46
	14500	370643	2936.86				343	156140	3459.58		451607	4184.13		547738	4214.63		466422	3436.66		424418	2982.44		397659	3299.67		291170	3335.8		409101	3036.11		174981	4175.93		330260	4094.67
	14600	465303	2538.07				344	371506	3513.95		364326	4238.68		424418	4320.54		418176	3432.5		418176	2940.28		315539	3298.52		421327	3424.45		366715	3021.03		342252	4153.24		313769	4119.41
	14700	429195	2732.24				345	319080	3448.82		424418	4216.25		427663	4311.31		474335	3421.7		397565	2969.29		352981	3358.25		424418	3325.02		366715	3000.52		207742	4214.82		240430	4145.08
	14800	236348	2509.41				346	376424	3445.67		462692	4224.44		306994	4270.63		228759	3457.25		366715	2961.67		355148	3319.62		503820	3386.52		394851	3007.22		168210	4156.28		211646	4118.51
	14900	360304	2812.94				347	437591	3495.28		369055	4150.06		140973	4339.42		466422	3370.73		276943	2983.39		394851	3269.54		421327	3363.97		224234	3062.24		322763	4183.03		274227	4067.58
	15000	753568	2380.95				348	149144	3526.65		409101	4246.65		466422	4577.88		537387	3443.57		451607	2983.54		424525	3280.34		482381	3459		317329	3029.11		267750	4194.2		276897	4099.13
	15100	613219	2551.02				349	355148	3523.14		421327	4206.53		283878	4420.83		371506	3493.55		397565	2975.38		357419	3305.26		322763	3360.77		369055	3047.73		236399	4113.67		214872	4068.75
	15200	577801	3200				350	352981	3382.82		322763	4327.21		289712	4511.07		412115	3484.95		474335	2978.52		427663	3303.72		424418	3423		406228	2964.35		192886	4159.66		348581	4073.14
	15300	621249	2828.85				351	421327	3416.32		386750	4342.15		308631	4438.51		444430	3453.24		400411	2978.67		357419	3312.62		403298	3423		330260	3011.38		182897	4176.23		213233	4074.32
	15400	544150	2881.84				352	283878	3443.99		421327	4337.16		324574	4309.34		177724	3453.87		330260	2997.93		359717	3276.16		447990	3303.46		415175	2919.07		213233	4181.79		269038	4128.14
	15500	598727	2849				353	338182	3429.37		397659	4299.9		470345	4435.38		470345	3429.37		369055	2994.91		394851	3254.68		424418	3412.26		346494	2976.36		158770	4231.22		289662	4091.4
	15600	557202	2812.94				354	288219	3441.06		444430	4352.84		462692	4427.04		421327	3458.1		338182	2986.06		424525	3282.63		332222	3378.23		332222	3026.2		268995	4172.85		295738	4066.12
	15700	369157	2320.19				355	371506	3451.77		326468	4285.24		355148	4259.38		340240	3517.01		369055	3017.77		272933	3270.48		361968	3385.1		430958	2998.45		308631	4200.75		392082	4039.11
	15800	547926	2747.25				356	157017	3456.4		418176	4195.93		403298	4234.82		451607	3473.39		403298	3012.3		285327	3321.96		462692	3338.75		320911	2943.22		203286	4213.88		283878	4114.63
	15900	649743	2442				357	434193	3484.51		455161	4168.4		575745	4232.6		462692	3406.04		297310	2992.22		376424	3368.44		424418	3400.98		315539	3002.27		232532	4172.85		260354	4031.92
	16000	524693	2442				358	441042	3427.09		427663	4250.79		478256	4179.43		415072	3467		352981	2985.91		361968	3314.95		478256	3378.03		332222	3035.78		53857.7	4170.07		236399	4093.78
	16100	424434	2406.74				359	357419	3380.8		434193	4275.53		415072	4232.92		346494	3406.24		397565	2957.34		394851	3265.57		466422	3512.7		204028	3068.39		249996	4198.56		324574	4151.16
	16200	631469	2469.14				360	418176	3481.72		441042	4258.47		466422	4278.39		466422	3407.88		330260	2986.22		371506	3226.83		451607	3417.83		384094	3078.41		161490	4180.56		297310	4150.86
	16300	734015	2496.88				361	302075	3421.28		328386	4260.07		369055	4370.28		221598	3469.13		376424	2984.17		409101	3265.2		384094	3360.17		369055	2906.47		147974	4187.67		199681	4083.72
	16400	505223	2169.2				362	371506	3447.35		357419	4282.66		470345	4315.59		451607	3418.6		313769	3015.51		238414	3294.68		455161	3383.68		312076	3001.79		201117	4218.91		274227	4045.47
	16500	750438	2406.74				363	220724	3434.79		319080	4260.4		384094	4352.11		340240	3417.77		352981	3004.94		392082	3307.39		482381	3385.5		350768	2994.01		256807	4203.54		168210	4088.74
	16600	435299	2564.1				364	355148	3458.94		355148	4280.05		332222	4339.42		415072	3449.66		342252	3020.19		394851	3305.46		503820	3402.82		364326	3048.55		236399	4135.62		298846	4078.72
	16700	674605	2496.88				365	447990	3428.13		412115	4328.54		265252	4304.75		495050	3430.21		373990	2994.29		434193	3282.06		332222	3417.62		303715	3025.72		177724	4252.21		245640	4118.22
	16800	348229	2430.46				366	424418	3454.72		503820	4239.96		427663	4282.26		320911	3415.29		319080	2992.7		437591	3244.78		495050	3388.76		378974	3036.76		324574	4218.59		261572	4069.91
	16900	400582	2344.67				367	386750	3437.29		373990	4216.25		478256	4498.52		455161	3422.32		384094	2995.24		406228	3231.62		437591	3341.91		400411	2974.64		294182	4163.33		179994	4122.42
	17000	350144	2457				368	312076	3475.31		508400	4199.98		451607	4324.17		251118	3417.15		403298	2990.8		289712	3264.07		462692	3280.47		305318	3011.54		310345	4156.9		369055	4121.52
	17100	437110	2442				369	406129	3440.84		458896	4128.55		285327	4439.22		470345	3405.84		386750	2971.94		364326	3329.58		386750	3423.21		361968	3043.63		265210	4173.77		403298	3999.7
	17200	285449	2975.53				370	386750	3474.03		437591	4198.42		474335	4451.44		306994	3398.46		409101	2978.83		409101	3312.42		478256	3382.47		361968	3017.32		229699	4155.07		297310	4042
	17300	299676	3053.44				371	260354	3440.01		478256	4228.22		537387	4384.16		434193	3400.92		373990	2977.89		418176	3301.21		421327	3401.79		355148	3042.64		359640	4236.61		300451	4049.23
	17400	316723	2902.76				372	418176	3482.15		361968	4318.28		334207	4169.26		394851	3441.27		322763	2981.5		313827	3334.69		418176	3394.65		324574	3038.39		231570	4228.05		177724	4107.15
	17500	570064	2392.34				373	409101	3486.66		142748	4326.21		361968	4243.71		418176	3435.21		386750	2986.38		344360	3348.1		373990	3477.5		275579	3048.05		272889	4167.01		148748	4117.32
	17600	426355	2994.01				374	364326	3454.72		470345	4226.02		248883	4227.22		366715	3383.42		434193	3001.43		412115	3349.29		348581	3399.75		319080	3029.77		253356	4093.72		295738	4129.65
	17700	580245	2958.58				375	336149	3414.68		427663	4334.16		470345	4210.54		350768	3457.25		394851	2982.44		427663	3320		409101	3335.4		260354	3020.22		255633	4212.31		430958	4019.88
	17800	561755	2481.39				376	386750	3474.03		478256	4261.36		462692	4182.83		371506	3387.68		409101	2993.96		322763	3324.89		373990	3360.97		261572	3032.86		283878	4196.37		297310	4224.33
	17900	405899	2796.34				377	336149	3519.86		427663	4251.43		409101	4282.26		308631	3487.08		364326	2986.85		289712	3355.65		458896	3369.78		236432	3027.82		265210	4260.22		204750	4103.57
	18000	393550	2469.14				378	482381	3447.13		328386	4272.95		486578	4404.99		378974	3433.12		319080	3021.63		427663	3350.48		474335	3348.24		352981	3034.16		266474	4201.68		397565	4071.68
	18100	512025	2442				379	378974	3490.75		451607	4330.52		430958	4261.61		412115	3392.15		406129	2990.16		369055	3323.32		334207	3418.86		415175	2943.68		355148	4223.63		155720	4183.71
	18200	294881	2994.01				380	276943	3418.18		462692	4281.02		478256	4351.11		369055	3437.5		330260	3004.14		278275	3332.92		371506	3380.25		291170	3001.31		270295	-4.45019e+06		256807	4133.86
	18300	532893	2849				381	194880	3486.88		394851	4292.4		466422	4214.94		400411	3499.17		386750	3003.34		389443	3343.36		455161	3432.98		322763	2894.88		317329	4236.92		392082	4084.32
	18400	534668	3053.44				382	361968	3417.77		357419	4287.51		381561	4362.85		369055	3450.51		305318	3009.9		403298	3297.17		458896	3377.43		320911	3006.42		342252	4246.15		336149	4053.58
	18500	603295	2881.84				383	437591	3517.01		437591	4209.36		384094	4368.59		406129	3473.81		386750	3010.06		350768	3310.29		503820	3378.64		392082	3011.86		267750	4179.01		342252	4085.21
	18600	347685	2732.24				384	312076	3427.92		357419	4184.44		427663	4218.71		317329	3391.54		355148	2990.16		373990	3261.43		427663	3389.16		267750	3039.54		179416	4282.15		342252	4074.02
	18700	679983	2881.84				385	409101	3448.82		441042	4322.24		297310	4260.98		352981	3430.21		403298	3004.3		412115	3273.7		295738	3405.48		310345	3026.2		344360	4243.59		308631	4021.89
	18800	622611	2881.84				386	369055	3445.67		427663	4193.43		532272	4469.37		297310	3432.91		361968	3000.95		217349	3274.65		338182	3427.57		357419	3047.23		151133	4194.82		226934	4083.44
	18900	635407	2418.38				387	400411	3440.64		313769	4316.63		324574	4300.18		332222	3417.56		386750	2975.38		384094	3305.84		376424	3452.45		320911	3058.93		308631	4218.29		252213	4106.25
	19000	528083	2369.67				388	255633	3440.22		326468	4288.82		490705	4426.71		451607	3438.76		257992	2979.3		441042	3278.64		389443	3424.86		270295	2991.63		294182	4187.98		285278	4071.97
	19100	609353	2865.33				389	350768	3411.58		415072	4185.98		434193	4400.87		415072	3472.96		421327	2999.04		350768	3281.68		371506	3447.83		247817	3062.58		158321	4186.43		260354	4180.3
	19200	577846	2975.53				390	376424	3443.57		297310	4186.3		324574	4372.3		394851	3391.74		386750	3003.5		406228	3287.78		397659	3385.1		320911	2952.44		326468	4164.86		247817	4084.91
	19300	391842	2865.33				391	348581	3446.3		421327	4223.5		340240	4291.69		451607	3472.53		462692	2975.54		348581	3340.79		437591	3445.1		369055	2979.81		400411	4232.48		275579	4103.88
	19400	520485	2881.84				392	328386	3467.21		259148	4279.41		400411	4382.47		418176	3447.56		369055	3025.35		403298	3293.72		424418	3391.8		434193	2974.95		106272	4215.14		326468	4120.02
	19500	443067	2796.34				393	278275	3447.13		271608	4129.76		260354	4266.44		437591	3462.12		427663	2974.6		389443	3301.79		499471	3333.83		214872	2975.58		292694	4218.91		315539	4138.1
	19600	517509	2902.76				394	346494	3454.93		421327	4199.66		558681	4451.78		369055	3421.49		403298	2968.67		392082	3369.65		451607	3429.85		324574	3039.21		186517	4203.23		403298	4097.93
	19700	273454	2298.85				395	192223	3403.17		412115	4206.85		179416	4238.63		305318	3437.71		392082	3002.86		330260	3344.15		434193	3455.41		330260	3049.04		237402	4228.69		188381	4150.86
	19800	570242	2637.51				396	458896	3401.53		462692	4211.54		513065	4384.84		241468	3425.43		394851	2970.85		338182	3301.02		441042	3459.85		147974	3055.79		144196	4258.29		378974	4084.61
	19900	367156	3073.99				397	361968	3432.29		415072	4180.11		444430	4489.6		376424	3431.24		371506	2978.05		381561	3337.44		486578	3384.09		262760	3007.06		295738	4218.59		400411	4108.04
	20000	482804	2406.74				398	270295	3474.45		421327	4255.26		478256	4534.58		378974	3438.76		392082	2961.83		305318	3325.28		403298	3436.1		389443	3017.16		194203	4183.35		447990	4117.01
	20100	371987	2496.88				399	371506	3416.12		434193	4217.83		302075	4215.26		406129	3421.9		373990	3005.9		392082	3317.09		361968	3464.09		208542	3038.39		261531	4195.13		344360	4101.19
	20200	274493	2975.53				400	315539	3435		322763	4238.05		400411	4300.49		384094	3448.82		366715	2982.13		184710	3328.8		499471	3420.72		338182	3043.3		201819	4214.51		427663	3964.93
	20300	437656	2902.76				401	569879	3434.16		394851	4276.17		336149	4223.44		403298	3472.11		421327	2979.77		466422	3298.9		503820	3438.61		462692	2930.11		376424	4267.29		421327	4064.95
	20400	514352	2828.85				402	113069	3536.58		470345	4206.85		458896	4378.72		366715	3423.36		424418	2995.24		406228	3344.55		451607	3421.76		437591	3003.55		264000	4259.26		279667	4157.26
	20500	577149	2762.43				403	118025	3465.09		310345	4260.07		206998	4293.96		384094	3430.62		355148	3020.02		265252	3234.39		267750	3421.55		348581	3015.24		195538	4243.59		267750	4100.3
	20600	641404	2777.78				404	392082	3461.7		427663	4152.19		392082	4320.2		455161	3469.34		317329	2993.17		352981	3272.19		474335	3378.43		418176	3060.75		179416	4201.68		265252	4004.24
	20700	486656	2285.71				405	300451	3430		352981	4173.02		424418	4321.53		403298	3451.97		384094	2990.64		373990	3296.79		462692	3378.64		400411	3024.1		215673	4250.62		295738	4020.17
	20800	326471	2481.39				406	270295	3481.29		455161	4183.51		371506	4029.67		271608	3420.04		389443	2981.19		427663	3351.08		474335	3373.8		350768	2868.6		352907	4237.23		193530	4118.82
	20900	514565	2380.95				407	202550	3445.25		495050	4179.8		319080	4165.89		342252	3457.67		397565	2970.23		430958	3286.82		392082	3362.97		242515	2994.96		289662	4277.3		237402	4134.47
	21000	399342	2958.58				408	447990	3444.62		359717	4267.47		373990	4285.18		386750	3426.26		364326	3010.06		409101	3243.86		171792	3461.75		310345	3041.33		238414	4303.32		190933	4223.06
	21100	297988	2232.14				409	330260	3423.15		455161	4158.9		366715	4391.98		289662	3409.32		352981	2979.3		444430	3359.84		437591	3371.19		322763	3014.27		322763	4246.15		278275	4196.44
	21200	347481	2538.07				410	424418	3422.32		336149	4213.74		444430	4270.95		434193	3426.88		348581	2993.65		406228	3349.7		462692	3387.94		317329	2968.09		371506	4226.16		187142	4099.71
	21300	391694	2190.58				411	406129	3432.29		458896	4167.18		415072	4450.39		421327	3428.13		400411	2969.13		310345	3267.65		466422	3403.43		256807	3028.79		189018	4258.93		120544	4171.36
	21400	395055	2684.56				412	231570	3443.78		170240	4226.97		522492	4301.16		342252	3469.55		310345	2998.56		200397	3305.84		412115	3393.02		279667	2870.63		141675	4195.44		289662	4020.45
	21500	359358	2481.39				413	406129	3470.4		508400	4188.77		342252	4290.71		434193	3415.91		346494	2983.7		424525	3344.94		434193	3322.08		130562	2976.83		366635	4190.16		378974	3942
	21600	364289	2551.02				414	373907	3557.26		441042	4243.46		366715	4250.41		430958	3422.52		392082	3002.07		455161	3348.51		427663	3353.4		292694	3011.06		288219	4231.22		213233	4006.21
	21700	688700	2732.24				415	77993.7	3505.24		424418	4260.4		306994	4296.25		434193	3446.09		330260	3029.56		415175	3314.75		430958	3440.49		228759	3028.14		313769	4274.7		313769	4034.22
	21800	417855	2621.23				416	418176	3442.73		187142	4176.41		205502	4265.15		400411	3498.96		265252	3004.3		366715	3328.6		503820	3423.21		381561	2951.82		190282	4249.98		240430	4017.31
	21900	444327	2577.32				417	386750	3435.21		441042	4275.53		400411	4237.04		373907	3476.8		421327	2987.8		424525	3319.42		412115	3405.28		322763	2998.29		378974	4227.73		282445	4070.51
	22000	294511	2442				418	342252	3450.71		306994	4237.73		430958	4177.28		324574	3410.35		320911	3010.7		451607	3267.65		508400	3401.59		192886	3007.22		364326	4245.5		324574	4003.95
	22100	444912	2621.23				419	361968	3420.04		441042	4296.64		285327	4172.04		386750	3468.91		336149	3006.53		376424	3245.34		478256	3362.57		233503	3064.73		338182	4235.65		228759	4074.02
	22200	351220	2652.52				420	373907	3440.64		427663	4263.28		517656	4255.53		412115	3492.9		291170	2981.97		397659	3313.2		369055	3428.39		285327	3019.26		128768	4231.85		241468	4042
	22300	455916	2652.52				421	406129	3413.65		412115	4189.4		355148	4160.37		381474	3483.01		282445	3015.99		447990	3344.55		346494	3429.23		334207	3016.84		198289	4211.05		298846	4140.82
	22400	552067	2607.56				422	378974	3384.85		346494	4264.25		415072	4228.8		444430	3453.87		231570	3002.23		355148	3289.12		499471	3413.29		286741	3045.76		412115	4273.08		400411	4105.66
	22500	499381	2652.52				423	279667	3510.47		319080	4196.85		239401	4146.04		397565	3483.65		272933	2987.48		412115	3311.65		334207	3439.03		355148	3051.34		210849	4181.18		350768	4148.42
	22600	491941	2684.56				424	328386	3491.18		455161	4222.86		134271	4240.22		291170	3453.87		306994	2990.8		403298	3312.62		490705	3341.91		315539	2985.47		268995	4219.53		305318	4062.03
	22700	520969	2976.19				425	412115	3541.23		357419	4209.98		517656	4310.66		424418	3454.93		317329	3003.34		389443	3288.16		466422	3421.55		303715	2915.91		292694	4280.53		328386	4079.9
	22800	776612	2714.15				426	308631	3491.18		223339	4150.97		117045	4283.23		346494	3468.71		235437	3005.58		355148	3336.26		466422	3378.23		177743	3057.11		200397	4271.8		294182	4098.82
	22900	404338	2898.55				427	522492	3526.22		400411	4308.42		522492	4349.43		415072	3345.21		303660	2994.6		447990	3285.3		412115	3336.59		279667	3077.91		98671.9	4231.22		338182	4159.09
	23000	484100	2577.32				428	185302	3487.74		384094	4260.72		406129	4302.79		350768	3451.77		346494	3016.32		376424	3292.57		486578	3471.1		376424	2893.99		308631	4212		241468	4207.98
	23100	547061	2699.06				429	378974	3527.1		400411	4187.54		486578	4345.09		437591	3464.24		344360	3002.23		344360	3284.34		499471	3390.58		300451	2961.09		27256.1	4188.91		241468	4195.5
	23200	390972	2594.03				430	237402	3454.51		364326	4155.54		527419	4439.56		392082	3399.49		243536	3020.66		437591	3291.22		503820	3377.63		98504.2	3051.34		238414	4256.37		291170	4158.49
	23300	529078	3571.43				431	236399	3463.81		427663	4215.94		486578	4316.25		312076	3441.9		271608	3032.81		458896	3303.33		421327	3427.36		248920	3021.84		234450	4257.33		271608	4198.3
	23400	287850	2936.86				432	340240	3446.93		451607	4151.58		542601	4474.67		394851	3451.77		265252	3041.78		455161	3226.64		78317.7	3459.21		499471	3027.66		381474	4200.11		306994	4146.91
	23500	333709	2457				433	355148	3444.83		427663	4150.67		569879	4256.17		434193	3412		338182	3063.69		400411	3300.64		527419	3359.97		313769	2991.79		260354	4274.7		322763	4164.3
	23600	452758	2797.2				434	328386	3457.25		474335	4244.73		527419	4393.35		239401	3417.15		342252	3025.84		455161	3304.88		466422	3441.74		359717	3000.2		212424	4210.11		84142.9	4173.83
	23700	376882	2469.14				435	276943	3465.93		430958	4268.42		522492	6586.38		279667	3470.82		319080	3023.08		357419	3317.28		451607	3365.37		326468	2983.27		53704.3	4187.36		193530	4160.01
	23800	349585	2392.34				436	278275	3424.39		444430	4289.46		336149	3931.1		359717	3445.67		306994	2998.73		434193	3320.4		508400	3427.15		226017	3053.15		173372	4216.39		320911	4183.09
	23900	399721	2936.86				437	470345	3464.03		466422	4155.85		215673	4485.68		179416	3466.36		361968	2994.91		378974	3305.84		320911	3383.68		424418	2908.86		244601	4250.29		295738	4180.3
	24000	544204	2457				438	228759	3535.69		397659	4227.28		279667	4399.16		295738	3473.39		369055	3011.18		394851	3331.35		447990	3352		348581	2934.52		238414	4252.86		303660	4138.71
	24100	330379	3034.9				439	350768	3484.08		326468	4261.99		285327	4304.75		437591	3451.55		389443	2977.73		386750	3258.99		437591	3404.05		344360	3011.86		268995	4229		257992	4080.49
	24200	440947	3200				440	340240	3432.91		412115	4275.2		161041	4100.36		376424	3472.75		260354	3014.39		336149	3286.64		458896	3435.68		208542	2971.98		332222	4255.73		185898	4184.33
	24300	412944	2936.86				441	245640	3453.87		451607	4254.3		272933	4483.19		386750	3465.93		265252	3012.78		338182	3344.35		415072	3408.36		392082	2974.33		210849	4284.1		210083	4176.29
	24400	329954	2344.67				442	441042	3607.4		373990	4203.72		90321.6	4335.43		283878	3435.84		306994	2979.93		286741	3306.23		503820	3405.07		350768	2987.21		234450	4189.23		218169	4113.73
	24500	607587	3012.05				443	389353	3461.27		392082	4269.72		326468	4302.14		228759	3455.77		259148	3007.34		406228	3258.62		470345	3365.56		322763	3034.97		308631	4209.81		310345	4097.34
	24600	565299	3460.21				444	269038	3454.08		274227	4209.04		219024	4379.74		289662	3442.52		322763	2994.76		389443	3277.5		522492	3334.22		424418	3039.54		257952	4236.61		233471	4184.63
	24700	743655	2481.39				445	470345	3551.24		322763	4234.56		437591	4345.09		308631	3425.64		328386	3005.9		378974	3283.2		462692	3319.55		386750	3043.13		330260	4201.36		153189	4204.54
	24800	352422	3316.75				446	430958	3502.2		389443	4218.14		233471	4352.45		324574	3432.5		371506	2976.64		359717	3333.11		376424	3379.03		371506	3054.97		225107	4162.71		251118	4099.41
	24900	408342	3154.57				447	478256	3462.12		478256	4218.46		328386	4387.9		384094	3425.43		361968	3000.95		462692	3321.56		451607	3370.78		386750	2874.13		152770	4237.23		278275	4093.48
	25000	373682	2954.21				448	389353	3452.4		328386	4270.36		421327	4442.7		462692	3472.53		421327	3006.22		474335	3323.9		434193	3376.21		397659	2934.07		275579	4194.82		305318	4089.93
	25100	330012	2898.55				449	285278	3436.66		412115	4308.09		190933	4261.3		427663	3408.09		334207	2996.98		478256	3331.74		364326	3504.65		328386	2958.61		154429	4176.23		252213	4154.83
	25200	462876	2865.33				450	466422	3488.81		282445	4364.26		332222	4291.04		348581	3429.16		366715	2987.01		165750	3298.32		437591	3334.03		195561	2992.58		242480	4205.42		271608	4047.49
	25300	380310	2828.85				451	281026	3506.76		403298	4283.95		441042	4295.92		348581	3435.62		406129	2996.66		441042	3295.83		373990	3503.34		441042	2996.07		278275	4184.57		109993	4047.21
	25400	552698	2828.85				452	313769	3507.85		444430	4209.67		389353	4412.89		371506	3468.49		242480	3011.02		418176	3331.74		371506	3427.77		392082	3045.1		312076	4232.17		215673	4023.02
	25500	482853	3179.65				453	350768	3449.24		319080	4180.43		389353	4344.43		359717	3458.3		346494	2999.2		447990	3297.36		470345	3332.84		386750	3041.66		397565	4199.8		334207	4041.42
	25600	315323	3053.44				454	359717	3472.53		427663	4257.5		424418	4456.35		406129	3422.32		369055	3001.43		165277	3299.09		474335	3398.53		344360	3042.48		306994	4209.17		238414	3948.05
	25700	304057	3034.9				455	478256	3604.87		234450	4305.47		165750	4324.5		392082	3452.4		257992	2996.98		276943	3316.11		455161	3322.47		313769	2964.04		282445	4222.05		330260	3963.54
	25800	331654	2551.02				456	188381	3509.16		403298	4200.29		208516	4438.86		306994	3421.28		317329	3018.25		303715	3360.04		394851	3404.46		300451	2990.37		276897	4239.78		308631	3999.98
	25900	365035	2976.19				457	389353	3532.6		384094	4263.92		344360	4306.07		400411	3467		371506	3018.25		294234	3329.98		517656	3364.96		257992	3020.22		216508	4208.87		178862	4055.91
	26000	301201	2344.67				458	470345	3518.76		320911	4308.42		359717	4365.55		342252	3484.3		406129	3025.84		357419	3305.84		486578	3394.65		352981	2973.54		298846	4178.09		317329	4042.28
	26100	344570	2849				459	361968	3491.39		394851	4356.53		328386	4185		386750	3468.49		373990	3023.73		403298	3274.46		430958	3397.92		313769	3024.9		285278	4199.18		253356	4041.14
	26200	581695	2442				460	295738	3467.42		297310	4285.56		434193	4432.95		231570	3481.72		357419	3011.82		378974	3305.65		553155	3367.97		313769	3018.29		288219	4210.43		332222	4092.89
	26300	294993	3316.75				461	503820	3418.6		352981	4254.3		517656	4390.29		155287	3478.09		346494	3040.47		418176	3277.68		409101	3486.29		357419	2907.67		218169	4163.02		384094	4034.5
	26400	323460	2551.02				462	486578	3482.58		272933	4211.54		470345	4453.89		441042	3417.56		336149	3046.04		403298	3315.92		389443	3345.26		342252	2973.08		308631	4206.05		215673	4129.04
	26500	399974	2898.55				463	434193	3457.89		243536	4155.85		437591	4323.51		466422	3445.25		394851	3024.87		322763	3331.93		306994	3403.43		306994	3015.72		264000	4180.86		160578	4118.22
	26600	305350	2232.14				464	371506	3520.51		338182	4264.25		386750	4488.52		384094	3466.36		369055	2996.34		437591	3420.38		415072	3349.62		336149	2990.84		213233	4237.87		212450	4186.5
	26700	248739	2534.85				465	381474	3519.42		394851	4256.22		474335	4344.09		389353	3390.12		357419	2980.71		455161	3280.53		474335	3424.45		324574	2923.9		227828	4237.23		220724	4193.94
	26800	556279	2994.01				466	441042	3517.23		355148	4165.95		317329	4378.05		437591	3472.11		384094	3032.49		298899	3319.82		386750	3371.39		338182	3022.48		315539	4198.24		386750	4243.01
	26900	551945	2344.67				467	394851	3454.3		458896	4128.85		348581	4242.75		418176	3437.29		295738	3026.48		412115	3268.03		350768	3353.6		305318	3037.25		234450	4222.05		275579	4165.53
	27000	588370	3053.44				468	444430	3436.66		451607	4109.65		238414	4334.11		357419	3436.66		308631	3029.24		392082	3378.7		503820	3370.58		303715	3030.09		210849	4275.35		131772	4200.17
	27100	485287	3073.42				469	400411	3441.9		462692	4184.75		381561	4348.43		412115	3445.04		332222	3027.62		478256	3296.4		434193	3385.5		297310	3029.44		194880	4215.45		310345	4173.2
	27200	406547	2994.01				470	197587	3498.31		243536	4251.75		342252	4414.61		238414	3442.73		313769	3031.35		424525	3368.44		441042	3326.57		326468	3062.41		257952	4187.67		322763	4069.33
	27300	738659	3115.26				471	328386	3419.42		278275	4236.78		237402	4224.7		340240	3403.37		200397	3012.78		394851	3336.65		389443	3408.56		244601	3084.79		212424	4200.11		297310	4113.42
	27400	498634	2898.55				472	352981	3418.39		434193	4216.25		418176	4301.81		338182	3465.72		400411	3026		355148	3309.13		427663	3413.7		247817	3076.4		291170	4189.23		334207	4141.74
	27500	412627	2298.85				473	478256	3495.28		437591	4270.36		308631	4287.46		281026	3464.88		455161	3024.87		342252	3382.34		542601	3361.57		206998	3088.16		392082	4203.54		340240	4155.74
	27600	552173	2936.86				474	406129	3504.16		332222	4261.36		275579	4310.01		206235	3443.36		308631	3059.06		319141	3341.58		434193	3389.37		262760	3082.77		248883	4239.78		406129	4097.93
	27700	428022	2298.85				475	455161	3476.59		430958	4225.38		373990	4408.75		394851	3439.39		427663	3005.1		369055	3384.36		495050	3396.49		271608	3089.33		271608	4264.39		242480	4134.17
	27800	400107	2403.85				476	444430	3478.3		364326	4269.08		319080	4342.76		147583	3509.37		392082	2998.41		182917	3336.85		281073	3487.58		359717	2909.46		306994	4205.42		297310	4128.14
	27900	425957	3034.9				477	336149	3542.34		262760	4220.66		371506	4284.54		366715	3454.3		389443	3055.59		486578	3406.58		403298	3463.88		278275	3012.34		332222	4216.7		322763	4207.98
	28000	304421	2285.71				478	131462	3508.72		386750	4340.16		403298	4305.08		330260	3437.5		364326	3016.96		418176	3337.44		338182	3518.17		210849	3017		313769	4281.18		177181	4129.34
	28100	432368	2994.01				479	486578	3541.45		328386	4232.02		281073	4325.17		297310	3503.29		295738	3011.82		409101	3313		470345	3430.68		205502	3036.92		279667	4251.57		361968	4129.65
	28200	404016	3389.83				480	430958	3502.42		332222	4183.51		224234	4254.88		328386	3522.71		455161	3030.05		350768	3333.51		434193	3391.19		306994	3017.48		243536	-3.19566e+06		340240	4259.95
	28300	315833	2728.51				481	294182	3482.15		332222	4206.53		348581	4256.17		466422	3449.24		366715	3031.35		264000	3326.06		470345	3468.54		161041	3059.76		166722	4244.55		462692	4244.62
	28400	475028	2577.32				482	342252	3505.67		355148	4206.85		306994	4203.35		415072	3515.48		348581	3068.84		424525	3336.46		474335	3390.18		262760	3033.35		283878	4185.19		286741	4227.16
	28500	417971	3095.98				483	418176	3493.33		366715	4166.56		249996	4363.86		214050	3444.83		346494	3053.44		376424	3337.24		324574	3361.57		205502	3043.79		319080	4199.49		303660	4204.54
	28600	738561	2976.19				484	361968	3443.78		344360	4183.2		305318	4354.12		409101	3462.75		302075	3104.55		400411	3303.14		303660	3505.73		276943	3027.66		219856	4275.03		305318	4281.23
	28700	359851	3179.65				485	236399	3492.69		366715	4234.87		320911	4250.41		364326	3413.44		361968	3036.72		378974	3308.36		306994	3445.73		234450	3047.07		237402	4264.39		346494	4122.11
	28800	511308	2551.02				486	279667	3427.29		355148	4186.61		361968	4408.75		437591	3478.09		332222	3049.33		376424	3308.74		312076	3466.63		255633	3038.88		275579	4197.31		272933	4138.4
	28900	671285	3316.75				487	474335	3500.9		291170	4267.14		386750	4351.78		430958	3442.1		324574	3019.54		352981	3306.81		359717	3427.36		320911	2962.18		308631	4262.46		259148	4252.59
	29000	286184	3115.26				488	257992	3534.15		415072	4165.95		444430	4368.59		400411	3436.87		346494	3034.28		274227	3298.9		503820	3418.65		292694	3052.82		359640	4218.91		285278	4172.91
	29100	713066	3095.98				489	371506	3542.34		261572	4222.86		249996	4437.46		340240	3462.75		342252	3059.39		376424	3282.25		503820	3403.84		378974	3003.7		289662	4212.94		261572	4178.45
	29200	416413	2638.52				490	346494	3479.58		364326	4206.85		286741	4399.16		427663	3429.16		313769	3055.75		369055	3294.1		455161	3441.11		310345	3058.93		195538	4245.19		355148	4124.53
	29300	513532	2936.86				491	403298	3462.75		400411	4215.31		364326	4303.44		421327	3458.3		240430	3021.8		397659	3289.5		462692	3439.44		389443	3024.58		350768	4248.7		271608	4117.01
	29400	628156	2638.52				492	424418	3497.22		302075	4188.47		253356	4314.93		352981	3431.04		346494	3060.71		334207	3353.07		455161	3402.21		140973	3040.03		210056	4211.37		355148	4081.96
	29500	353074	3246.75				493	348581	3504.59		317329	4136.4		474335	4498.16		344360	3464.66		359717	3025.67		424525	3319.42		342252	3481.35		210849	3060.75		198995	4214.51		225107	4288.05
	29600	415448	2919.71				494	322763	3512.43		376424	4177.02		357419	4231.34		384094	3426.68		310345	3063.52		482381	3313.58		462692	3416.6		326468	3030.09		276897	4252.53		350768	4130.24
	29700	417241	3115.26				495	282445	3514.83		245676	4201.53		478256	4486.39		386750	3406.65		350768	3027.78		447990	3330.95		486578	3481.14		172322	3033.18		306994	4228.37		291170	4124.53
	29800	502624	2898.55				496	348581	3460.63		352981	4336.17		342252	4249.45		381474	3455.56		373990	3055.42		315539	3335.67		253356	3403.43		288219	3019.9		121311	4205.11		238414	4150.55
	29900	528826	2442				497	474335	3486.23		272933	4162.89		458896	4345.43		344360	3436.04		264000	2979.61		381561	3293.15		462692	3393.83		319080	3065.06		206235	4234.08		219856	4039.98
	30000	429717	3034.9				498	378974	3533.26		406228	4213.12		269038	4356.47		418176	3441.06		230646	3062.2		348581	3281.49		371506	3355.98		214050	3005.78		242480	4230.58		300451	4097.63
	30100	412398	2898.55				499	340240	3497.44		317329	4292.73		406129	4426.36		386750	3432.08		409101	2975.54		418176	3275.03		447990	3415.97		294234	3008.82		308631	4194.2		194880	4103.88
	30200	525251	2551.02				500	306994	3503.72		326468	4246.32		386750	4464.79		434193	3465.72		403298	3065.85		462692	3310.29		386750	3468.12		346494	3004.82		271608	4260.22		248883	4120.62
	30300	566953	3012.05				501	357419	3510.68		259148	4206.85		366715	4435.04		357419	3444.2		430958	3071.01		455161	3291.61		508400	3344.87		397659	2833.82		244601	4333.66		381474	4218.02
	30400	433280	2936.86				502	306994	3570.51		458896	4209.98		451607	4375.68		409101	3431.24		271608	2993.65		384094	3299.67		324574	3443.21		190933	2992.42		255633	4233.75		171267	4159.09
	30500	322830	2607.43				503	397565	3520.08		451607	4194.68		350768	4235.45		371506	3444.83		306994	3036.88		455161	3290.65		508400	3392.82		427663	2999.88		232532	4258.61		334207	4107.45
	30600	272678	2994.01				504	246724	3479.16		340240	4209.98		255633	4348.77		254509	3494.63		255633	3038.84		427663	3294.68		513065	3457.1		187142	3011.06		230615	4222.05		202550	4195.19
	30700	664364	3095.98				505	434193	3524.9		357419	4176.1		324574	4307.05		495050	3445.46		403298	3017.92		409101	3284.91		441042	3464.09		292694	3055.46		226017	4242.01		125343	4067.58
	30800	501366	3134.8				506	350768	3550.57		392082	4280.71		427663	4340.76		359717	3446.3		371506	3029.56		338182	3289.12		482381	3430.06		359717	3001.31		204750	4209.17		350768	4144.47
	30900	497415	2534.85				507	384094	3553.24		226934	4212.18		381561	4522.97		308631	3467.42		403298	3050.97		403298	3317.28		478256	3402.41		233503	3033.67		179994	4222.69		255633	4245.57
	31000	418428	2976.19				508	369055	3458.52		352981	4311.38		386750	4166.5		344360	3413.03		350768	3025.03		421327	3313.78		451607	3412.46		386750	2847.08		373907	4144.42		332222	4056.2
	31100	608989	3115.26				509	384094	3446.09		384094	4220.34		397565	4240.22		430958	3487.08		281073	3018.09		444430	3269.73		381561	3346.85		279667	2974.48		238414	4261.82		181729	4155.12
	31200	537379	2551.02				510	315539	3533.26		389443	4247.28		434193	4306.39		330260	3429.58		332222	3032		458896	3303.72		455161	3391.8		230646	2978.24		148748	4253.17		278275	4259.95
	31300	490292	3012.05				511	281026	3489.24		389443	4269.39		144209	4244.99		458896	3464.88		359717	2992.54		447990	3319.03		229699	3507.04		207767	2942		281026	4249.66		291170	4225.59
	31400	276775	2919.71				512	310345	3592.73		352981	4271.65		228759	4286.48		364326	3432.7		371506	3025.51		373990	3260.12		482381	3449.09		241468	2940.62		265210	4306.28		406129	4170.44
	31500	711460	2882.63				513	378974	3523.14		394851	4212.48		282445	4362.85		490705	3405.63		298846	3058.07		409101	3241.62		434193	3511.39		315539	2921.33		200397	4203.54		303660	4213.62
	31600	632195	2638.52				514	338182	3558.83		350768	4151.88		305318	4277.73		322763	3457.47		409101	3016.15		462692	3263.88		326468	3375.41		302075	3012.66		342252	4221.11		319080	4079.31
	31700	522128	2865.33				515	262760	3522.05		361968	4271.98		196916	4305.41		400411	3439.17		306994	3023.41		394851	3272.75		470345	3387.53		441042	2961.71		279667	4209.81		319080	4072.26
	31800	464115	2976.19				516	242480	3517.01		295738	4180.43		189018	4317.24		266474	3493.77		376424	3046.7		381561	3286.06		466422	3378.03		254509	3034.16		240430	4194.5		406129	4073.44
	31900	409843	2936.86				517	447990	3492.03		342252	4197.79		350768	4369.6		406129	3485.37		305318	3024.38		392082	3276.55		434193	3460.27		298899	3056.29		279667	4257.01		210083	4140.53
	32000	348243	2882.63				518	415072	3517.66		376424	4170.86		447990	4530.22		470345	3457.67		317329	3009.9		346494	3299.09		378974	3422.59		478256	3059.59		226017	4230.58		252213	4166.14
	32100	533056	3095.98				519	359717	3472.53		406228	4258.47		359717	4314.6		470345	3426.05		352981	3030.21		381561	3298.52		357419	3422.79		134919	3059.92		205502	4194.5		238414	4174.44
	32200	412808	2865.33				520	424418	3502.64		313769	4136.7		310345	4271.27		378974	3438.33		386750	3035.42		344360	3305.07		444430	3406.92		434193	3015.07		336149	4180.24		355148	4131.15
	32300	303435	2564.1				521	313769	3601.66		444430	4214.68		270295	4236.4		219885	3421.7		326468	3093.51		474335	3326.45		415072	3472.8		340240	3037.41		298846	4247.42		366635	4168.59
	32400	667038	2496.88				522	328386	3552.13		462692	4228.54		444430	4337.11		213233	3426.88		218169	3071.18		381561	3260.68		412115	3478.79		298899	3045.27		246724	4255.73		447990	4129.94
	32500	286726	3073.42				523	242480	3470.4		350768	4275.53		508400	4249.13		424418	3432.7		352981	3005.26		376424	3281.87		466422	3505.73		350768	3006.1		415072	4246.15		292694	4151.77
	32600	495442	2762.43				524	320911	3540.79		451607	4249.83		482381	4492.44		424418	3430.83		392082	3024.7		444430	3323.13		478256	3421.97		430958	3033.67		294182	4223.32		198995	4079.9
	32700	441524	2882.63				525	394851	3561.52		444430	4191.88		373990	4217.14		392082	3490.75		355148	3054.43		437591	3295.83		330260	3538.41		397659	3006.1		226934	4235.98		170761	4074.61
	32800	406036	2919.71				526	328386	3537.02		495050	4282.33		397565	4310.01		373907	3466.36		421327	3041.62		384094	3300.64		427663	3445.73		59031	3053.98		458896	4248.38		322763	4032.2
	32900	486096	2936.86				527	444430	3539.23		474335	4119.53		348581	4333.78		434193	3473.6		302075	3055.09		348581	3286.45		397659	3508.56		412115	3081.76		243536	4249.98		409101	4037.67
	33000	468027	2865.33				528	400411	3560.4		427663	4169.94		352981	4229.75		350768	3483.65		350768	3011.5		350768	3271.81		517656	3478.36		415175	3057.94		241468	4212.94		248883	4079.31
	33100	422715	2828.85				529	455161	3557.48		248883	4260.07		486578	4271.27		361968	3428.96		397565	3020.02		451607	3279.39		310345	3458.58		400411	3044.28		217321	4269.87		361968	4040.56
	33200	449947	2898.55				530	359717	3507.41		249996	4192.82		172322	4211.8		412115	3412.41		482381	3064.52		276943	3282.63		434193	3417.41		247817	3024.9		324574	4245.82		415072	4017.31
	33300	384885	2812.94				531	310345	3441.47		213233	4129.76		366715	4235.45		359717	3395		371506	3097.07		415175	3279.2		400411	3528.04		364326	3074.89		298846	4231.85		434193	4067
	33400	415887	2828.85				532	397565	3547.89		403298	4196.23		503820	4294.3		355148	3421.9		447990	3016.15		434193	3243.86		326468	3474.3		340240	3041.5		394851	4204.8		330260	4091.7
	33500	450927	2994.01				533	344360	3510.47		386750	4220.66		336149	4272.56		294182	3449.24		434193	3053.44		418176	3267.65		437591	3420.31		203286	3035.13		369055	4204.48		282445	4125.12
	33600	387310	2936.86				534	478256	3536.36		430958	4236.78		369055	4274.18		340240	3417.77		384094	3036.88		458896	3253		482381	3411.44		434193	3010.9		204750	4158.43		373907	4105.07
	33700	308023	3034.9				535	421327	3542.34		474335	4142.46		223339	4204.91		434193	3478.09		458896	3062.7		357419	3265.39		458896	3419.48		253356	3002.59		180556	4233.75		352981	4181.54
	33800	450413	2919.71				536	308631	3525.78		336149	4195.3		462692	4217.14		376424	3431.24		378974	3035.58		319141	3277.68		437591	3400.37		310345	3075.23		245640	4162.71		320911	4184.94
	33900	425374	2994.01				537	437591	3527.1		306994	4138.52		486578	4223.12		499471	3365.51		441042	3075.02		403298	3251.31		269038	3501.82		437591	3091.87		170240	4163.93		294182	4145.38
	34000	322310	2954.21				538	373907	3518.1		223339	4196.85		346494	4273.85		328386	3426.26		424418	3017.12		236432	3256.93		458896	3422.38		294234	3076.06		352907	4271.8		207767	4019.88
	34100	494605	2418.38				539	310345	3568.03		415072	4255.91		406129	4214		342252	3451.34		315539	2967.58		394851	3246.09		499471	3396.69		406228	3060.09		359640	4251.57		355148	4030.48
	34200	371476	2797.2				540	291170	3563.99		359717	4250.15		508400	4281.62		373907	3426.05		451607	3036.72		424525	3223.52		424418	3474.09		415175	3053.64		330260	4159.34		346494	4062.03
	34300	444535	2828.85				541	409101	3535.26		400411	4236.47		474335	4299.51		447990	3469.98		369055	3044.9		490705	3239.95		474335	3437.35		470345	3041.83		369055	4192.63		384094	4125.43
	34400	565064	2976.19				542	303660	3503.94		359717	4225.38		376424	4223.76		346494	3481.08		355148	3011.5		434193	3284.91		350768	3425.7		455161	2999.25		326468	4177.15		315539	4023.31
	34500	249820	2430.13				543	152770	3563.99		427663	4221.29		183498	4293.96		315539	3487.08		386750	3036.72		315539	3255.43		444430	3454.99		364326	3036.76		342252	4179.63		330260	4100.91
	34600	376481	2509.41				544	462692	3525.78		218169	4344.15		466422	4397.79		490705	3459.79		302075	3082.56		392082	3233.47		490705	3423.21		346494	3032.53		300451	4250.62		187749	4072.56
	34700	356401	2954.21				545	271608	3549.67		340240	4239.63		252213	4237.99		424418	3493.98		434193	3012.62		305318	3266.71		447990	3390.38		254509	3045.1		340240	4196.37		303660	4146.6
	34800	268157	2898.55				546	264000	3606.02		334207	4240.27		470345	4364.87		336149	3433.96		415072	3039.82		142748	3224.81		508400	3405.28		340240	3044.44		342252	4318.11		201117	4106.56
	34900	395444	3012.05				547	437591	3542.34		427663	4229.81		254509	4171.12		177724	3408.5		406129	3029.24		348581	3260.31		474335	3407.74		344360	3010.26		376424	4195.13		229699	4116.72
	35000	387754	2882.63				548	346494	3630.32		447990	4253.03		312076	4217.14		278275	3477.44		344360	3013.75		198995	3252.8		470345	3386.93		361968	3041.33		338182	4255.08		133015	4084.02
	35100	385305	2936.86				549	233471	3515.04		312076	4280.05		332222	4331.12		336149	3448.82		397565	3051.96		403298	3288.73		490705	3436.73		381561	3022.32		289662	4160.57		342252	4063.19
	35200	538758	2607.43				550	447990	3500.9		386750	4281.02		306994	4375.34		513065	3406.24		371506	3026		310345	3275.79		522492	3365.37		348581	3022.65		226934	4162.1		186517	4124.83
	35300	159656	2954.21				551	252213	3578.2		106078	4210.6		490705	4385.18		376424	3430.83		278275	3046.86		403298	3289.12		478256	3444.26		403298	3022		129654	4233.75		324574	4179.37
	35400	247189	2762.43				552	424418	3602.81		283878	4240.27		527419	4404.3		376424	3434.58		350768	3037.86		386750	3254.31		517656	3437.98		394851	3011.06		249996	4227.43		376424	4145.08
	35500	454721	2865.33				553	305318	3538.57		384094	4297.95		162429	4134.84		373907	3435.62		315539	3072.68		427663	3258.05		458896	3477.72		406228	3030.09		202550	4225.84		303660	4167.37
	35600	346403	2882.63				554	292694	3560.4		177724	4324.22		421327	4280.32		298846	3430		412115	3008.13		369055	3217.83		499471	3435.48		415175	2933		207742	4238.51		330260	4161.54
	35700	261513	2797.2				555	149931	3537.24		386750	4332.83		427663	4295.6		355148	3414.05		389443	3018.09		412115	3263.12		558681	3339.54		220724	3048.87		371506	4182.11		317329	4015.6
	--	157091	3053.44				556	400411	3493.12		359717	4235.2		474335	4273.21		503820	3487.74		369055	3052.62		424525	3276.74		537387	3330.1		348581	3029.61		210056	4204.8		322763	4005.94
	35800	496379	3034.9				557	300451	3548.57		418176	4277.79		421327	4274.82		392082	3437.29		482381	3032.49		389443	3265.39		513065	3364.36		292694	3029.61		409101	4240.1		384094	4020.45
	35900	307532	2577.32				558	376424	3490.1		381561	4270.36		444430	4447.24		499471	3391.95		359717	3112.58		455161	3250.75		470345	3429.85		319080	3044.28		193530	4228.37		324574	4082.26
	36000	637981	2994.01				559	305318	3471.04		236432	4353.18		352981	4444.43		418176	3429.37		384094	3072.34		350768	3285.11		482381	3404.26		274227	3013.14		322763	4218.29		289662	4078.72
	36100	299199	2882.63				560	129955	3489.24		312076	4235.2		424418	4211.48		357419	3450.29		444430	3027.3		282445	3269.35		447990	3383.08		376424	3051.18		342252	4215.76		205502	4037.67
	36200	323352	2828.85				561	455161	3570.96		447990	4276.17		527419	4260.34		427663	3407.27		348581	3021.63		326468	3295.45		447990	3406.92		437591	2966.07		262760	4237.56		306994	4119.12
	36300	320455	2828.85				562	219024	3463.39		415072	4297.29		303660	4280.32		486578	3387.28		418176	3041.95		444430	3280.73		503820	3399.75		96815.7	3040.19		295738	4264.07		259148	4124.53
	36400	406476	2882.63				563	229699	3531.28		421327	4292.73		421327	4336.77		434193	3425.84		272933	3001.59		406228	3224.43		437591	3362.37		125625	3046.25		359640	4266.97		251118	4101.5
	36500	568442	2919.71				564	267750	3526.88		346494	4300.22		336149	4236.72		235437	3456.2		274227	3055.42		364326	3299.29		482381	3437.77		384094	3002.27		233471	4181.48		291170	4206.74
	36600	403847	3053.44				565	371506	3592.28		373990	4280.71		315539	4251.04		392082	3489.24		313769	3056.08		403298	3282.06		406129	3488.23		462692	2965.91		289662	4249.02		260354	4140.82
	36700	438672	2936.86				566	315539	3489.89		412115	4346.16		262760	4230.7		376424	3418.8		286741	3078.2		234450	3278.82		352981	3497.71		366715	2984.37		282445	4250.29		310345	4091.4
	36800	357092	2976.19				567	328386	3487.3		466422	4261.99		361968	4288.11		455161	3402.97		338182	3022.44		451607	3286.45		441042	3570.35		403298	3013.14		312076	4201.68		340240	4138.71
	36900	372651	3012.05				568	330260	3503.94		312076	4239.32		486578	4327.15		451607	3429.58		424418	3001.11		384094	3280.34		342252	3445.31		357419	2981.85		317329	4222.38		306994	4097.34
	37000	493475	2976.19				569	478256	3486.23		357419	4335.5		201819	4273.85		451607	3446.3		418176	3069.34		384094	3329.19		441042	3434.43		265252	3026.69		282445	4186.75		262760	4047.49
	37100	452348	2994.01				570	352981	3514.83		130858	4369.66		522492	4323.51		444430	3465.51		406129	3052.95		298899	3278.64		462692	3488.01		418176	3029.93		381474	4256.69		225107	4060.57
	37200	312481	2994.01				571	364326	3483.44		427663	4285.89		466422	4245.94		381474	3406.24		308631	3070.51		253356	3295.83		421327	3521.01		466422	3059.92		430958	4193.57		361968	4104.77
	37300	485268	2684.56				572	418176	3517.66		130562	4328.85		434193	4244.03		230615	3440.64		361968	3076.69		378974	3287.59		495050	3450.77		389443	3033.83		283878	4211.05		300451	4012.18
	37400	180169	2684.56				573	458896	3493.12		444430	4305.79		298846	4246.9		310345	3415.71		338182	3045.05		346494	3299.29		458896	3539.3		371506	3082.43		208516	4192.34		275579	4111.33
	37500	472867	2865.33				574	320911	3509.81		412115	4319.93		458896	4166.5		334207	3414.88		371506	3050.97		434193	3295.06		522492	3382.27		455161	2935.28		434193	4222.38		355148	4078.43
	37600	496822	2976.19				575	276943	3531.94		434193	4197.48		371506	4222.8		189638	3439.39		344360	3021.8		361968	3282.25		458896	3422.79		319080	3027.5		268995	4206.05		300451	4084.32
	37700	475318	2828.85				576	261572	3511.33		495050	4175.79		274227	4158.24		342252	3424.39		266474	3096.91		415175	3282.44		508400	3412.06		229699	3047.56		283878	4219.85		386750	4037.1
	37800	380929	3012.05				577	397565	3475.73		392082	4248.87		482381	4338.42		162885	3425.22		310345	3069.68		437591	3288.55		397659	3508.78		257992	2993.21		279667	4285.39		322763	4171.99
	37900	359649	2954.21				578	455161	3491.18		406228	4365.27		381561	4146.96		381474	3405.63		366715	3052.95		389443	3280.53		397659	3446.36		389443	2982.64		285278	4193.88		389353	4116.72
	38000	341064	2898.55				579	386750	3571.64		441042	4173.63		499471	4243.4		394851	3446.72		361968	3020.34		342252	3235.87		522492	3439.44		254509	3002.91		295738	4252.53		285278	4106.56
	38100	269578	3073.42				580	336149	3512.86		211646	4156.46		117537	4208.67		317329	3400.52		444430	3055.91		409101	3260.49		503820	3503.57		231570	2999.09		357419	-4.13232e+06		286741	4141.44
	38200	308855	2898.55				581	575548	3552.35		434193	4118.03		478256	4290.06		421327	3422.52		269038	3069.84		444430	3294.68		490705	3401.79		344360	3022.32		326468	4246.46		279667	4139.31
	38300	229644	3179.65				582	522492	3584.77		397659	4267.14		255633	4203.35		418176	3400.52		324574	3052.12		406228	3280.34		542601	3417.83		319080	3026.2		286741	4274.7		359717	4096.15
	38400	341360	3134.8				583	447990	3450.71		310345	4253.99		322763	4167.73		369055	3402.97		306994	3063.52		366715	3286.82		527419	3443.21		282445	3022.16		366635	4278.58		346494	4017.02
	38500	229526	2777.78				584	346494	3517.23		409101	4150.06		532272	4388.92		486578	3417.15		306994	3062.53		371506	3280.34		537387	3426.52		444430	3062.58		259148	4188.3		294182	4044.88
	38600	286036	3012.05				585	326468	3474.03		384094	4232.34		478256	4222.49		412115	3425.22		466422	3062.37		400411	3287.02		499471	3391.6		322763	3088.49		232532	4203.23		281026	4073.44
	38700	195168	4035.02				586	392082	3502.85		392082	4271.01		418176	4339.42		444430	3400.31		378974	3087.61		352981	3291.99		490705	3448.25		317329	2932.54		130858	4232.17		238414	4061.44
	38800	374768	3134.8				587	394851	3568.71		312076	4244.09		147207	4391.98		466422	3424.19		326468	3025.35		376424	3326.65		482381	3443		259148	3058.27		192886	4248.38		223339	4069.91
	38900	352186	3179.65				588	219024	3510.02		447990	4302.52		547738	4432.25		406129	3466.15		371506	3055.09		206998	3298.52		294234	3488.44		348581	3030.09		254509	4178.09		334207	4149.02
	39000	491809	2666.67				589	332222	3486.23		451607	4300.88		400411	4285.84		403298	3468.49		412115	3050.31		447990	3289.5		503820	3420.93		346494	2999.56		245640	4255.08		240430	4094.37
	39100	433101	2994.01				590	308631	3542.78		389443	4258.47		346494	4370.61		455161	3419.01		344360	3069.18		397659	3275.6		418176	3459.43		441042	3050.52		152770	4252.21		369055	4125.73
	39200	382498	2882.63				591	466422	3580.23		403298	4281.35		470345	4323.84		322763	3429.78		451607	3052.28		366715	3272.56		455161	3601.03		430958	3106.47		135881	4209.17		378974	4113.42
	39300	614498	2652.52				592	336149	3483.65		394851	4335.16		207767	4191.2		312076	3395.81		451607	3005.9		373990	3299.29		451607	3484.14		474335	2923.14		240430	4232.8		297310	4138.4
	39400	441810	2936.86				593	430958	3485.59		394851	4175.48		357419	4166.5		384094	3438.55		418176	3062.53		267750	3301.79		478256	3382.68		430958	3005.46		371506	4238.19		378974	4123.01
	39500	578284	3053.44				594	184689	3578.42		366715	4278.77		361968	4238.94		328386	3425.43		352981	3052.95		397659	3276.36		378974	3431.93		359717	3076.06		366635	4316.46		334207	4132.36
	39600	269294	2919.71				595	495050	3549.23		400411	4190.33		361968	4128.5		283878	3422.74		427663	3107.62		434193	3275.41		424418	3376.01		406228	3026.85		305318	4212.94		244601	4127.84
	39700	375304	2865.33				596	342252	3501.12		389443	4235.2		441042	4168.97		338182	3412		451607	3101.15		338182	3282.06		462692	3359.37		194203	2992.58		330260	4196.37		346494	4088.46
	39800	488901	2777.78				597	291170	3555.03		359717	4284.59		247817	4178.2		427663	3385.85		340240	3138.31		166739	3307.97		455161	3448.25		283878	3003.86		355148	4187.67		328386	4108.94
	39900	278250	2898.55				598	458896	3514.6		344360	4264.57		386750	4322.85		441042	3410.56		517656	3149.5		359717	3335.28		474335	3416.79		441042	3068.89		338182	4258.61		177181	4106.25
	40000	363596	2652.52				599	478256	3535.26		342252	4321.25		474335	4411.86		412115	3413.24		359717	3126.34		466422	3329.19		478256	3389.37		499471	3055.96		144196	4175.01		267750	4180
	40100	131750	2812.94				600	415072	3475.73		386750	4286.23		466422	4342.43		406129	3433.54		447990	3012.62		427663	3281.87		482381	3551.51		458896	3057.28		102607	4248.06		245640	4145.69
	40200	200137	2882.63				601	474335	3491.83		470345	4230.76		330260	4228.17		424418	3391.95		376424	3084.92		434193	3352.87		542601	3419.9		508400	2860.61		437591	4270.51		326468	4163.07
	40300	518050	2865.33				602	157444	3558.83		281073	4287.51		462692	4360.17		378974	3376.96		389443	3084.41		427663	3322.73		537387	3454.14		294234	3004.03		259148	4264.71		233471	4127.84
	40400	588947	2777.78				603	394851	3493.33		359717	4291.74		310345	4557.23		216508	3385.45		330260	3024.7		409101	3308.36		447990	3519.05		247817	3020.71		430958	4254.45		371506	4105.36
	40500	423265	3656.31				604	357419	3486.44		451607	4170.25		466422	4478.57		213233	3403.99		342252	3051.13		434193	3346.92		478256	3444.68		312076	3030.09		303660	4177.47		232532	4082.26
	40600	436616	2936.86				605	224234	3548.11		378974	4180.72		218169	4452.14		376424	3439.8		378974	3082.06		340240	3310.68		447990	3396.49		230646	3063.57		326468	4256.37		386750	4039.4
	40700	288620	2882.63				606	478256	3528.42		282445	4247.28		131164	4512.51		451607	3388.9		270295	3056.91		308688	3312.82		437591	3458.58		193553	3053.15		260354	4274.38		264000	4043.15
	40800	464480	3154.57				607	458896	3501.55		474335	4165.04		373990	4223.76		384094	3387.48		336149	3029.56		235437	3290.27		232532	3464.51		320911	2989.73		204003	4261.19		200397	4048.36
	40900	597357	2762.43				608	470345	3430.21		384094	4362.92		458896	4363.86		427663	3445.67		176064	3097.41		378974	3284.73		444430	3399.75		338182	3092.71		324574	4226.48		303660	4159.41
	41000	440567	3246.75				609	364326	3472.96		326468	4268.75		255633	4273.53		361968	3399.49		255633	3112.41		320911	3320		455161	3437.35		342252	2981.23		255633	4230.9		328386	4060.57
	41100	473057	2919.71				610	369055	3495.5		366715	4269.39		359717	4282.92		359717	3427.5		406129	3042.11		317329	3291.22		430958	3584.6		474335	3053.15		187749	4233.43		278275	4097.04
	41200	364718	2481.39				611	204750	3575.71		430958	4235.83		366715	4313.94		389353	3381.41		447990	3090.64		418176	3374.67		527419	3361.17		355148	3050.68		225107	4273.08		231570	4126.63
	41300	399433	2797.2				612	264000	3545.67		355148	4241.86		400411	4406.7		441042	3396.84		409101	3066.69		376424	3336.65		324574	3495.12		230646	3084.45		198289	4215.45		226017	4097.93
	41400	550793	2898.55				613	458896	3533.92		418176	4302.19		522492	4354.46		437591	3374.75		346494	3081.89		378974	3342.37		466422	3422.38		427663	2988.63		324574	4250.62		239401	4117.32
	41500	256059	3134.8				614	389353	3629.85		430958	4245.69		366715	4350.78		424418	3371.12		400411	3073.51		458896	3392.08		503820	3339.34		348581	3035.13		242480	4280.21		330260	4086.39
	41600	356333	2469.14				615	211646	3568.94		400411	4290.12		537387	4612.61		403298	3397.45		369055	3010.7		444430	3309.9		482381	3457.1		444430	3036.6		319080	4285.39		297310	4129.34
	41700	577666	3134.8				616	185302	3565.34		378974	4265.54		338182	4568.28		364326	3387.88		376424	3084.74		424525	3326.45		305318	3524.96		364326	3041.5		288219	4250.62		350768	4018.45
	41800	295450	3222.79				617	427663	3517.89		418176	4270.05		227858	4496.37		478256	3400.1		338182	3014.06		458896	3359.64		444430	3430.26		397659	3036.27		259148	4274.7		168717	4107.45
	41900	423131	2865.33				618	317329	3564.66		418176	4232.97		495050	4485.32		231570	3424.39		470345	3111.04		437591	3390.86		478256	3401.79		312076	3087.48		275579	4265.04		226934	4125.12
	42000	282934	2865.33				619	223339	3498.96		306994	4285.24		418176	4350.11		409101	3363.31		338182	3089.47		381561	3286.25		430958	3453.09		455161	2998.61		244601	4205.74		355148	4099.13
	42100	412357	2919.71				620	397565	3505.46		415072	4204.04		206998	4294.63		418176	3390.52		430958	3094.02		330260	3294.48		499471	3436.93		101693	3054.97		266474	4242.33		294182	4085.79
	42200	542736	2865.33				621	366715	3521.39		412115	4289.15		384094	4195.55		199681	3403.99		451607	3054.92		451607	3324.3		369055	3450.35		532272	2972.3		211646	4235.65		366635	4076.37
	42300	371272	2898.55				622	403298	3564.66		312076	4247.91		270295	4279.36		338182	3415.29		400411	3036.07		336149	3347.51		522492	3417.62		300451	3019.74		134595	4235.33		196916	4162.77
	42400	390416	2865.33				623	466422	3499.17		434193	4224.44		340240	4488.17		371506	3394.59		389443	3075.68		406228	3333.31		441042	3469.82		270295	3021.84		371506	4226.16		266474	4177.22
	42500	313599	3623.19				624	265252	3475.95		369055	4242.18		294182	4363.19		289662	3412.41		352981	3038.02		403298	3317.48		517656	3441.32		486578	3024.58		228759	4153.54		255633	4114.32
	42600	347362	3073.42				625	412115	3561.08		328386	4258.47		292694	4340.1		326468	3455.77		310345	3106.43		421327	3286.45		499471	3418.65		242515	3024.42		247817	4233.12		196916	4125.43
	42700	523947	2954.21				626	260354	3547		384094	4250.47		451607	4278.7		359717	3436.66		455161	3123.58		234450	3342.57		437591	3365.37		308688	3041.17		170761	4213.57		338182	4143.26
	42800	438380	2865.33				627	427663	3545.23		389443	4279.41		424418	4236.4		228759	3423.36		338182	3074.69		421327	3331.54		359717	3440.28		306994	3024.9		255633	4169.15		338182	4137.5
	42900	531293	2954.21				628	267750	3519.42		437591	4299.58		193553	4153.35		315539	3396.84		253356	3095.89		466422	3339.02		451607	3440.28		271608	3053.32		364326	4211.69		278275	4194.87
	43000	448994	3246.75				629	444430	3545.89		359717	4240.91		384094	4168.05		312076	3391.13		386750	3087.44		466422	3324.3		503820	3368.18		294234	3061.58		276897	4310.54		338182	4137.19
	43100	301268	2652.52				630	256807	3509.81		474335	4189.4		315539	4301.47		330260	3392.15		225137	3065.85		394851	3328.21		470345	3379.45		406228	3059.92		224234	4187.36		384094	4112.23
	43200	370220	2936.86				631	357419	3516.14		373990	4230.44		415072	4295.6		298846	3441.68		303660	2742.81		389443	3295.25		298899	3431.3		291170	3059.42		223339	4218.59		264000	4188.04
	43300	338772	2976.19				632	91488.8	3511.33		361968	4236.15		206998	4278.39		415072	3416.74		326468	3110.7		394851	3319.62		474335	3337.18		394851	3046.08		212424	4246.78		324574	4216.14
	43400	618066	2355.71				633	437591	3531.06		508400	4240.27		386750	4186.25		328386	3407.88		409101	3067.34		447990	3304.88		424418	3497.29		324574	3101.87		75593.5	4188.6		373907	4177.83
	43500	656761	2898.55				634	444430	3530.4		421327	4221.29		174981	4295.92		415072	3386.06		412115	3036.88		427663	3320.59		499471	3404.05		415175	3078.74		142023	4141.69		305318	4139
	43600	375547	2777.78				635	288219	3457.04		462692	4268.75		406129	4349.1		378974	3395.61		240430	3013.58		412115	3284.73		495050	3343.49		317329	3064.24		198289	4209.81		241468	4168.91
	43700	648353	2919.71				636	219885	3552.35		378974	4213.12		409101	4288.76		355148	3440.22		361968	3118.42		322763	3300.44		441042	3442.58		346494	3071.39		221598	4190.16		305318	4203.61
	43800	509774	2865.33				637	444430	3587.05		359717	4264.88		495050	4431.55		269038	3413.65		181729	3221.97		412115	3288.73		406129	3395.67		369055	2935.59		137868	4172.23		255633	4178.45
	43900	507970	2865.33				638	270295	3514.6		451607	4204.34		503820	4455.99		466422	3412.41		281073	3072.01		298899	3310.87		508400	3435.89		373990	3012.03		350768	4186.43		192886	4264.46
	44000	616878	2976.19				639	397565	3525.99		409101	4279.41		278275	4551.37		346494	3432.08		276943	3073.01		394851	3353.07		392082	3364.36		364326	3013.46		190933	4223		168717	4121.52
	44100	737028	2481.39				640	233471	3551.68		357419	4265.54		386750	4297.89		342252	3390.73		319080	2228.29		409101	3317.09		281073	3489.73		482381	3047.56		214845	4277.94		166243	4197.37
	44200	257466	2828.85				641	191564	3557.71		437591	4286.23		334207	4350.11		364326	3400.1		381561	3095.21		400411	3269.91		373990	3489.3		282445	3023.78		359640	4238.19		192886	4046.34
	44300	345101	2954.21				642	344360	3472.75		147596	4268.42		418176	4391.31		361968	3379.99		134919	3140.23		434193	3319.42		482381	3402.41		470345	3061.75		364326	4099.65		243536	4040.27
	44400	577909	2481.39				643	348581	3500.68		441042	4278.44		403298	4361.18		415072	3385.85		348581	3158.29		400411	3364.04		421327	3407.54		239435	3027.01		274227	4208.87		270295	4166.45
	44500	526733	2714.15				644	300451	3466.79		239435	4311.7		495050	4417.37		373907	3417.15		427663	3092.5		462692	3342.96		409101	3368.97		371506	3018.94		252213	4215.14		344360	4065.83
	44600	507578	3246.75				645	482381	3445.25		437591	4293.71		278275	4251.69		114905	3401.13		276943	3181.2		462692	3354.26		357419	3484.78		378974	3105.79		127033	4230.9		350768	4045.76
	44700	499613	2865.33				646	386750	3475.95		434193	4219.08		359717	4372.65		328386	3433.96		381561	3061.87		434193	3332.92		340240	3531.78		355148	3048.87		245640	4229.32		342252	4075.78
	44800	380136	3053.44				647	437591	3515.26		366715	4202.17		313769	4390.96		279667	3434.37		350768	3040.47		424525	3308.36		336149	3495.77		328386	3083.94		255633	4229.32		157888	4196.12
	44900	621431	2551.02				648	100067	3477.87		310345	4296.97		394851	4239.58		317329	3397.04		260354	3019.7		394851	3360.44		434193	3489.3		274227	3080.76		268995	4306.28		158321	4184.94
	45000	675788	2699.06				649	306994	3476.37		298899	4319.61		330260	4209.92		427663	3465.72		397565	3052.12		424525	3365.24		447990	3410.62		415175	3034.16		236399	4197.62		315539	4126.33
	45100	339484	2919.71				650	291170	3545.67		424418	4204.04		264000	4350.45		412115	3392.56		308631	3016.48		344360	3333.51		403298	3468.34		495050	3076.73		384094	4270.51		344360	4134.78
	45200	373189	2898.55				651	274227	3525.12		478256	4134.89		455161	4324.83		272933	3455.35		421327	3181.39		430958	3365.44		499471	3460.27		418176	3030.25		371506	4311.86		357419	4151.77
	45300	275015	2684.56				652	499471	3531.28		447990	4300.22		350768	4308.69		257992	3472.32		441042	3096.74		478256	3370.65		466422	3464.51		474335	3074.73		275579	4244.24		234450	4155.74
	45400	424378	2994.01				653	409101	3568.03		386750	4186.91		244601	4248.18		427663	3448.19		434193	3048.84		308688	3353.67		441042	3389.57		503820	3085.46		403298	4232.17		262760	4080.49
	45500	380508	2699.06				654	298846	3471.04		389443	4237.73		386750	4404.3		302075	3459.15		295738	3073.51		344360	3338.81		444430	3402		437591	3065.06		317329	4226.78		251118	4058.52
	45600	423860	2812.94				655	482381	3509.81		486578	4181.65		397565	4286.15		427663	3528.2		320911	3033.95		470345	3371.65		462692	3422.59		451607	3035.62		406129	4266.65		261572	4151.46
	45700	687576	2865.33				656	306994	3508.29		326468	4272.62		271608	4382.47		478256	3470.19		328386	3071.51		308688	3352.47		451607	3398.94		434193	3030.9		268995	4288.31		319080	4095.26
	45800	318299	2621.23				657	482381	3508.72		466422	4237.73		415072	4465.49		389353	3468.27		346494	3062.37		355148	3343.55		441042	3446.36		558681	3038.23		148353	4280.85		302075	4141.74
	45900	374740	3115.26				658	201819	3566.91		415072	4198.1		400411	4450.39		455161	3438.13		403298	2407.13		400411	3315.92		441042	3437.15		248920	3064.73		208516	4238.82		409101	4087.86
	46000	461882	2777.78				659	444430	3540.12		470345	4226.65		392082	4394.03		418176	3501.77		373990	2480.27		430958	3300.25		310345	3533.33		336149	3060.58		272889	4212.31		244601	4160.63
	46100	363867	2976.19				660	236399	3534.59		437591	4247.28		346494	4355.81		430958	3433.33		214872	2411.65		394851	3391.05		317329	3521.45		245676	3075.9		381474	4292.87		155720	4175.06
	46200	494965	2936.86				661	306994	3575.03		451607	4212.48		403298	4357.14		217349	3511.33		214872	2705.04		415175	3358.64		430958	3461.75		205502	3077.74		364326	4232.48		210849	4127.53
	46300	330308	3134.8				662	386750	3546.34		376424	4288.49		282445	4256.8		400411	3466.15		257992	2825.57		400411	3391.66		381561	3458.79		478256	2975.42		281026	4196.07		326468	4076.37
	46400	281921	2919.71				663	340240	3498.09		447990	4337.49		441042	4399.51		359717	3438.76		132083	2914.97		458896	3394.11		357419	3384.5		394851	3077.24		143469	4274.7		198289	4160.01
	46500	342211	2828.85				664	183498	3531.28		159222	4271.65		282445	4327.15		346494	3398.87		255633	2997.93		228759	3385.38		245640	3441.74		394851	3026.2		342252	4287.02		364326	4151.46
	46600	375437	2797.2				665	359717	3490.1		462692	4234.87		161490	4321.85		373907	3460.63		338182	3109.33		378974	3369.45		260354	3461.54		306994	3068.06		194203	4293.53		215673	4054.46
	46700	374768	2994.01				666	328386	3485.37		389443	4359.55		389353	4413.24		338182	3484.3		369055	3140.75		441042	3377.29		297310	3452.25		409101	3065.06		281026	4284.75		378974	4066.12
	46800	405042	2936.86				667	547738	3502.2		332222	4383.2		373990	4424.97		295738	3441.47		444430	3149.32		344360	3387.81		234450	3505.73		466422	2989.58		267750	4236.28		359717	4163.69
	46900	346356	3267.97				668	394851	3493.77		412115	4161.05		400411	4528.78		412115	3430.41		378974	3075.35		418176	3374.27		470345	3402		235437	3055.62		194880	4297.76		95990.5	4247.79
	47000	307993	3012.05				669	292694	3490.75		320911	4221.61		455161	4452.14		322763	3412		338182	3052.28		386750	3385.78		264000	3463.66		394851	3090.69		350768	4247.74		149144	4234.44
	47100	313416	2994.01				670	197587	3486.01		389443	4213.74		283878	4331.12		406129	3447.98		437591	3056.91		434193	3363.23		434193	3424.86		406228	3095.76		213233	4316.46		241468	4166.75
	47200	339892	2954.21				671	346494	3524.68		282445	4201.85		470345	4474.33		462692	3421.7		334207	3052.95		297310	3356.05		189658	3436.73		403298	3051.83		201117	4316.46		317329	4165.83
	47300	469490	3053.44				672	359717	3513.73		447990	4224.44		359717	4410.82		384094	3419.22		231570	3022.44		412115	3376.28		474335	3414.32		361968	3065.73		220724	4263.43		190282	4126.93
	47400	362834	2994.01				673	462692	3472.11		378974	4171.47		322763	4329.45		357419	3427.09		278275	3086.76		444430	3373.86		366715	3394.25		332222	3043.79		373907	4283.12		384094	4179.68
	47500	359614	2994.01				674	458896	3503.72		412115	4220.02		517656	4360.83		415072	3468.49		415072	4219.04		406228	3369.05		386750	3375.61		364326	3070.39		303660	4281.82		373907	4114.93
	47600	378526	2481.39				675	276943	3490.75		406228	4176.72		499471	4349.43		474335	3540.34		348581	3045.22		437591	3360.84		409101	3401.59		279667	3105.11		409101	4300.38		270295	4130.86
	47700	297907	2747.25				676	412115	3511.77		474335	4211.54		310345	4406.7		332222	3490.75		261572	3132.58		369055	3403.91		490705	3397.71		278275	3097.46		265210	4234.7		319080	4064.07
	47800	443804	3154.57				677	434193	3576.38		397659	4112.94		451607	4536.4		366715	3371.93		322763	3114.47		430958	3398.39		294234	3512.92		400411	3074.89		276897	4254.12		286741	4013.89
	47900	647838	2812.94				678	326468	3548.57		389443	4190.02		495050	4451.09		415072	3477.44		359717	3035.42		361968	3395.54		474335	3516.63		394851	3065.56		400411	4203.23		340240	4083.14
	48000	241777	2812.94				679	176064	3603.26		400411	4264.25		275579	4417.02		291170	3477.87		384094	3061.04		384094	3331.35		403298	3380.85		298899	3062.08		338182	4326.69		338182	4156.95
	48100	397717	2457				680	295738	3525.12		437591	4246.32		257992	4498.52		371506	3432.91		270295	3080.05		427663	3394.52		474335	3465.99		421327	2980.44		359640	-2.28884e+06		201117	4106.86
	48200	385892	2812.94				681	344360	3562.64		340240	4319.61		389353	4381.45		427663	3468.71		348581	3121.86		344360	3370.45		384094	3418.65		409101	3079.91		195538	4235.98		306994	4108.65
	48300	424520	2954.21				682	421327	3547		400411	4281.68		430958	4340.76		232532	3441.47		298846	3073.85		319141	3337.24		490705	3499.67		394851	3106.47		210849	4223		313769	4153.29
	48400	524948	2976.19				683	482381	3547.67		197611	4324.56		389353	4519.01		306994	3465.72		245640	3101.49		397659	3332.33		437591	3420.1		427663	3067.39		279667	4216.08		451607	4083.14
	48500	243651	3095.98				684	322763	3611.09		441042	4236.78		437591	4489.24		348581	3508.29		334207	3176.2		361968	3331.15		421327	3442.37		283878	3053.15		267750	4221.11		421327	4111.63
	48600	410100	2865.33				685	200397	3684.48		451607	4319.61		272933	4535.31		348581	3405.22		160118	3160.05		462692	3361.84		495050	3409.39		162429	3058.27		248883	4233.12		366635	4033.64
	48700	460312	2882.63				686	189638	3659.21		486578	4294.68		265252	4378.72		451607	3388.9		430958	3131.36		409101	3413.36		394851	3471.52		346494	3027.5		274227	4219.85		219856	4078.14
	48800	374328	2522.07				687	427663	3625.9		373990	4244.09		400411	4459.51		369055	3485.59		346494	3117.39		313827	3354.46		283878	3486.93		366715	3071.89		144196	4256.69		332222	4033.64
	48900	565668	3200				688	458896	3509.81		444430	4286.87		537387	4448.29		400411	3431.04		303660	3104.72		212450	3426.59		503820	3393.43		495050	3098.47		176064	4212.63		322763	4090.23
	49000	503384	2828.85				689	378974	3500.47		338182	4284.27		403298	4248.49		373907	3459.15		359717	3093.86		434193	3361.03		466422	3443		350768	3104.25		238414	4231.53		326468	4093.48
	49100	633955	2865.33				690	412115	3545.23		447990	4275.2		198995	4348.77		424418	3438.13		361968	3120.13		394851	3368.64		455161	3410.62		406228	3142.54		100782	4177.47		328386	4169.21
	49200	380445	2797.2				691	394851	3546.11		330260	4329.19		424418	4423.58		242480	3415.71		357419	3162.7		470345	3337.44		478256	3434.64		305318	3112.28		203286	4243.59		248883	4150.25
	49300	490283	2994.01				692	317329	3594.1		406228	4223.5		310345	4288.11		352981	3485.59		364326	3186.22		441042	3421.21		458896	3427.57		267750	2971.83		261531	4210.43		206235	4155.43
	49400	464934	2797.2				693	271608	3494.63		313769	4329.53		462692	4448.29		308631	3437.92		303660	3174.95		441042	3359.64		444430	3421.76		315539	3047.73		189018	4211.05		338182	4081.96
	49500	482334	2954.21				694	182897	3559.95		376424	4275.53		217349	4342.76		313769	3408.3		297310	3152.83		470345	3330.17		418176	3427.57		319080	3080.08		243536	4232.48		366635	4129.34
	49600	666072	2828.85				695	394851	3548.11		392082	4314.66		272933	4402.93		458896	3403.99		270295	3160.41		352981	3330.36		434193	3540.41		458896	2935.59		267750	4266.32		312076	4134.47
	49700	439708	2797.2				696	224234	3506.11		369055	4393.07		412115	4341.76		369055	3441.27		313769	3160.41		409101	3349.1		415072	3398.12		361968	3006.58		266474	4269.22		238414	4158.49
	49800	628358	2865.33				697	373907	3573		369055	4287.84		300451	4363.86		247817	3446.51		424418	3151.6		482381	3349.49		421327	3463.24		181729	2989.1		364326	4244.24		266474	4182.46
	49900	346501	2954.21				698	418176	3505.67		397659	4261.99		281073	4401.56		400411	3517.23		350768	3167.66		441042	3375.88		470345	3456.89		357419	3079.58		274227	4242.64		389353	4068.46
	50000	508688	2976.19				699	270295	3472.96		322763	4293.71		547738	4489.6		330260	3483.22		389443	3167.66		320911	3367.84		430958	3505.3		389443	3082.1		247817	4212.31		259148	4181.85
	50100	441484	2954.21				700	482381	3516.14		334207	4301.21		364326	4586.42		346494	3467.21		308631	3126.34		406228	3372.46		334207	3453.51		542601	3024.1		181729	4298.75		336149	4116.12
	50200	536823	2976.19				701	400411	3519.63		478256	4286.87		532272	4263.87		170761	3517.66		305318	3139.01		470345	3377.49		537387	3446.78		310345	2909.31		400411	4254.12		267750	4170.14
	50300	394941	2976.19				702	334207	3483.65		458896	4243.46		173912	4291.69		298846	3520.29		384094	3173.53		326468	3354.66		499471	3401.79		373990	3058.27		242480	4296.13		176064	4158.79
	50400	476913	2849				703	305318	3457.04		430958	4250.47		427663	4399.84		257992	3502.64		355148	3102		378974	3383.96		218169	3419.48		376424	3105.28		244601	4337.64		352981	4140.53
	50500	458806	2919.71				704	474335	3509.81		202550	4229.81		455161	4576.04		357419	3556.6		286741	3141.45		342252	3366.84		444430	3391.19		219885	3111.43		281026	4229.64		276897	4111.33
	50600	514858	2898.55				705	237402	3451.97		295738	4227.92		400411	4521.89		421327	3527.76		409101	3139.71		409101	3392.88		490705	3501.39		289712	3051.18		315539	4224.27		208516	4167.06
	50700	369307	3073.42				706	344360	3527.1		386750	4379.13		537387	4590.88		317329	3446.09		441042	3142.85		308688	3371.86		203286	3414.12		350768	3063.4		161490	4222.05		298846	4152.99
	50800	423943	2919.71				707	437591	3562.64		482381	4295.01		482381	4561.28		217349	3512.86		376424	3155.64		319141	3372.86		466422	3420.72		359717	3055.13		160578	4225.53		386750	4011.05
	50900	401687	2607.43				708	412115	3497.87		444430	4205.28		527419	4644.03		272933	3481.94		350768	3224.55		434193	3399.62		474335	3398.12		430958	3031.88		352907	4270.84		300451	4071.97
	51000	495578	2919.71				709	430958	3483.01		451607	4246.65		522492	4575.66		246724	3546.11		397565	3213.55		326468	3378.5		444430	3443		421327	3039.7		324574	4264.71		237402	4028.47
	51100	275478	2919.71				710	295738	3542.12		421327	4269.39		359717	4385.86		412115	3483.65		357419	3212.09		357419	3405.35		384094	3431.93		371506	3089.68		352907	4236.28		359717	4063.19
	51200	792048	2457				711	219885	3549.23		441042	4229.49		355148	4370.28		317329	3500.9		179994	3204.09		430958	3363.44		317329	3409.39		303715	3117.26		118266	4279.24		415072	4094.37
	51300	255878	2865.33				712	427663	3521.83		478256	4200.29		306994	4447.24		357419	3532.39		409101	3102.85		364326	3391.26		344360	3483.5		248920	3090.01		245640	4215.76		359717	4100.3
	51400	424315	2919.71				713	324574	3566.24		412115	4295.01		319080	4492.1		342252	3545		271608	3215.38		394851	3415.01		490705	3447.62		359717	3102.72		328386	4231.53		324574	4249.71
	51500	533060	2882.63				714	181140	3482.58		482381	4253.03		547738	4464.79		324574	3534.59		378974	3075.68		392082	3365.63		320911	3471.52		386750	3085.46		326468	4225.84		364326	4086.68
	51600	639112	2919.71				715	424418	3441.68		348581	4258.15		441042	4351.78		195538	3539.46		315539	3148.61		389443	3343.75		458896	3391.4		424418	2916.66		251118	4216.39		237402	4019.03
	51700	522431	2936.86				716	292694	3538.57		412115	4214.06		474335	4451.78		320911	3553.24		412115	3202.63		386750	3395.94		441042	3472.38		310345	3038.72		196225	4224.27		302075	4151.16
	51800	539507	2828.85				717	336149	3526.44		418176	4237.1		503820	4544.06		359717	3550.57		397565	3089.8		303715	3409.25		302075	3472.6		369055	3056.12		265210	4204.17		282445	4107.15
	51900	520949	3115.26				718	517656	3523.37		513065	4135.19		174436	4371.96		415072	3573		386750	3135.71		421327	3477.58		409101	3430.47		386750	3054.63		142023	4292.22		168717	4185.87
	52000	578782	2865.33				719	203286	3537.91		418176	4249.19		409101	4325.17		169725	3590.92		346494	3123.41		447990	3396.55		495050	3428.19		253356	3073.56		306994	4210.11		291170	4040.27
	52100	578025	2418.38				720	210083	3573		455161	4316.63		434193	4333.78		319080	3498.09		392082	3125.65		412115	3401.25		364326	3519.05		302075	3062.74		264000	4232.48		219856	3999.98
	52200	595633	2976.19				721	208516	3555.03		434193	4310.06		478256	4450.39		437591	3540.56		437591	3064.86		462692	3413.57		455161	3442.37		381561	3097.12		229699	4209.81		298846	4069.33
	52300	349015	2919.71				722	324574	3557.48		328386	4287.51		334207	4374.67		400411	3523.14		392082	3013.42		332222	3412.95		421327	3363.37		303715	3084.79		172304	4265.04		344360	4098.82
	52400	654470	2865.33				723	371506	3535.92		298899	4342.49		458896	4460.21		366715	3518.1		378974	3067.18		418176	3415.01		386750	3484.36		369055	3098.81		302075	4194.2		259148	4071.68
	52500	599956	2882.63				724	344360	3512.2		300451	4408.83		513065	4565.69		282445	3466.79		259148	3061.87		355148	3400.02		482381	3382.27		412115	3094.4		179994	4231.85		427663	4018.17
	52600	492397	2812.94				725	400411	3478.3		336149	4210.6		466422	4467.97		172837	3493.12		378974	3056.08		371506	3403.7		406129	3409.39		226934	3053.49		240430	4214.51		415072	4102.68
	52700	468373	3012.05				726	283878	3501.55		441042	4228.87		400411	4770.54		384094	3509.81		378974	3119.79		348581	3443.7		466422	3449.3		346494	3030.25		233471	4250.29		199681	4042.28
	52800	281269	2976.19				727	334207	3518.32		171283	4258.79		359717	4340.43		252213	3519.86		330260	3100.13		409101	3385.99		458896	3332.26		322763	3037.41		324574	4243.28		170240	4035.37
	52900	377450	2994.01				728	355148	3529.3		499471	4204.98		437591	4384.16		251118	3529.3		403298	3065.35		312076	3408.63		394851	3414.73		300451	3043.79		190282	4172.85		348581	4057.95
	53000	492918	2496.88				729	378974	3469.34		397659	4265.21		490705	4424.63		313769	3616.63		357419	3071.34		295738	3445.8		451607	3390.38		444430	3059.42		300451	4229		214050	4090.51
	53100	366902	3034.9				730	281026	3509.37		415072	4223.81		361968	4643.27		255633	3563.09		412115	3072.34		373990	3383.15		490705	3438.81		373990	3037.9		334207	4247.42		248883	4044.6
	53200	338799	3034.9				731	517656	3462.54		366715	4183.82		269038	4475.73		286741	3539.01		308631	3147.57		418176	3395.54		462692	3420.52		430958	3081.26		210849	4244.55		235437	4066.12
	53300	341569	2812.94				732	397565	3520.29		430958	4214.68		328386	4476.8		444430	3543		430958	3215.93		394851	3431.38		437591	3424.04		332222	3112.11		156140	4210.43		451607	4047.78
	53400	642579	2747.25				733	303660	3516.14		400411	4205.59		490705	4531.67		447990	3573.22		313769	3132.41		424525	3423.49		403298	3489.3		434193	3091.87		403298	4202.61		322763	4020.17
	53500	494856	2812.94				734	409101	3488.38		486578	4232.02		302075	4478.22		386750	3634.05		437591	3083.56		458896	3456.96		170240	3471.74		378974	3094.58		256807	4265.36		386750	4060.57
	53600	441936	2954.21				735	344360	3503.72		409101	4309.07		434193	4511.8		332222	3743.49		346494	3189.99		437591	3442.65		424418	3430.26		397659	2994.64		217321	4216.39		412115	4090.82
	53700	666371	3034.9				736	430958	3535.26		381561	4250.79		441042	4371.63		174981	3577.06		286741	3164.83		441042	3396.55		434193	3491.02		378974	3038.72		342252	4197.93		113298	4137.81
	53800	575730	3115.26				737	376424	3505.24		310345	4194.99		478256	4324.17		394851	3622.89		381561	3072.85		403298	3451.06		458896	3377.02		430958	3091.7		334207	4192.02		430958	3963.27
	53900	753713	2936.86				738	289662	3587.05		344360	4351.84		406129	4330.13		306994	3495.71		409101	3054.76		389443	3393.7		403298	3520.79		392082	3081.59		247817	4209.49		124248	4050.97
	54000	354182	2762.43				739	593674	3567.59		527419	4237.42		447990	4432.25		412115	3549.9		403298	3070.84		406228	3432.83		369055	3527.38		348581	3097.28		217321	4287.34		392082	4063.49
	54100	643064	2430.13				740	447990	3573.45		340240	4229.17		285327	4315.59		241468	3527.76		394851	3154.94		466422	3453.16		455161	3499.87		317329	3050.85		232532	4231.85		298846	4045.18
	54200	474837	2777.78				741	186517	3576.61		421327	4272.29		366715	4410.82		346494	3527.76		406129	3138.14		458896	3439.51		400411	3423.41		340240	3035.62		182897	4279.24		253356	3988.14
	54300	548864	2828.85				742	486578	3518.54		424418	4241.86		171267	4323.84		409101	3573.22		371506	3131.71		441042	3426.18		418176	3486.51		369055	3057.94		392082	4196.07		270295	3960.5
	54400	473798	2828.85				743	384094	3688.55		265252	4234.25		424418	4422.9		246724	3593.88		495050	3180.85		462692	3430.33		478256	3429.85		322763	3039.86		389353	4224.59		403298	3992.65
	54500	638665	2865.33				744	508400	3561.52		312076	4334.5		522492	4630.72		178291	3579.32		332222	3081.21		297310	3391.87		458896	3392.41		338182	3027.99		195538	4225.53		289662	4073.14
	54600	632245	2777.78				745	282445	3531.5		342252	4221.29		392082	4660.1		168717	3597.54		508400	3067.68		474335	3419.34		444430	3435.89		381561	3051.83		338182	4225.21		313769	4063.78
	54700	590390	2762.43				746	240430	3525.33		406228	4267.14		326468	4634.9		234450	3585.45		437591	3117.56		437591	3389.43		466422	3419.48		308688	3066.39		342252	4228.05		330260	4108.65
	54800	532385	2522.07				747	415072	3554.58		441042	4261.68		355148	4578.26		424418	3587.73		474335	3093.01		302075	3431.38		430958	3357.98		254509	3064.73		219856	4220.48		189018	4036.51
	54900	351488	2994.01				748	348581	3606.25		373990	4248.56		279667	4499.59		246724	3643.42		458896	3151.6		444430	3394.52		403298	3411.44		369055	3075.56		210849	4200.75		217349	4012.47
	55000	345934	3095.98				749	216508	3628.23		462692	4219.08		495050	4342.76		340240	3744.97		412115	3070.01		369055	3479.28		437591	3370.58		394851	3070.39		378974	4194.5		286741	4063.49
	55100	520941	2919.71				750	332222	3632.65		392082	4303.82		117537	4320.54		146066	3691.2		281073	3090.13		297310	3408.01		406129	3421.55		272933	3069.06		149529	4234.7		378974	4085.49
	55200	427381	2747.25				751	381474	3612.47		474335	4232.66		490705	4643.66		366715	3717.16		434193	3082.89		437591	3408.01		437591	3458.79		386750	3105.11		215673	4256.69		400411	3994.34
	55300	614166	2936.86				752	340240	3645.3		174453	4325.22		381561	4533.49		300451	3731.63		334207	3061.7		381561	3462.68		424418	3457.52		315539	3048.71		305318	4252.21		366635	3974.68
	55400	492179	2828.85				753	495050	3579.78		418176	4319.93		418176	4566.43		289662	3673.94		332222	3025.35		424525	3437.21		373990	3444.88		386750	3088.83		259148	4279.88		342252	4033.36
	55500	397070	2936.86				754	172322	3591.6		466422	4314.99		517656	4528.04		392082	3616.39		324574	3030.86		348581	3468.62		400411	3373.19		259148	3080.08		328386	4238.82		332222	4080.19
	55600	302837	2797.2				755	342252	3636.39		255633	4226.97		190933	4539.69		281026	3592.05		421327	3052.62		359717	3411.3		392082	3430.47		320911	3019.58		272889	4242.96		295738	4048.66
	55700	563312	2564.1				756	394851	3653.54		369055	4251.43		182322	4820.96		352981	3591.82		406129	3032.98		447990	3396.76		366715	3409.39		308688	3066.06		281026	4278.91		254509	4086.68
	55800	397174	2898.55				757	315539	3590.23		444430	4266.82		434193	4545.14		499471	3613.4		389443	3107.45		444430	3450.85		430958	3426.11		444430	3043.3		194880	4322.74		359717	4111.33
	55900	390579	2898.55				758	230615	3558.83		223339	4200.6		542601	4738.57		326468	3603.95		226017	3107.45		427663	3453.58		427663	3425.28		269038	3098.14		364326	4225.21		272933	4073.14
	56000	293478	2898.55				759	486578	3540.56		328386	4220.34		190933	4573.81		486578	3719.11		214050	3095.89		424525	3401.86		458896	3477.29		437591	3087.82		270295	4275.35		384094	4001.68
	56100	401262	3034.9				760	249996	3597.99		254509	4279.74		499471	4538.22		342252	3582.95		350768	3074.35		441042	3442.86		397659	3432.35		427663	2969.65		279667	4218.91		291170	4058.24
	56200	600897	2849				761	537387	3576.38		418176	4236.78		508400	4667.41		415072	3657.79		490705	3051.63		406228	3366.44		409101	3447.83		315539	3077.07		233471	4185.82		219856	4114.32
	56300	454976	3012.05				762	558495	3546.34		300451	4271.65		294182	4487.1		212450	3617.78		486578	3070.84		455161	3427.01		458896	3441.96		212450	3058.1		161490	4328.35		373907	4107.45
	56400	379561	2812.94				763	400411	3642.72		482381	4232.97		421327	4341.1		162413	3615.24		455161	3062.7		451607	3454.43		384094	3397.71		332222	3091.36		197587	4257.01		239401	4142.95
	56500	363865	2882.63				764	315539	3544.33		394851	4289.46		348581	4590.15		260354	3644.83		434193	3102.17		427663	3391.87		397659	3416.6		441042	2914.71		154018	4249.66		246724	4084.02
	56600	343574	2976.19				765	394851	3536.58		288219	4286.54		474335	4473.27		334207	3615.7		376424	3144.95		434193	3412.95		447990	3422.79		340240	3013.63		155705	4186.75		400411	3958.27
	56700	457331	3012.05				766	190933	3553.24		478256	4243.13		183498	4448.64		400411	3600.28		324574	3052.95		406228	3418.1		434193	3453.3		400411	3054.63		133322	4196.07		336149	4039.4
	56800	477854	2812.94				767	384094	3558.16		427663	4186.61		348581	4551.37		294182	3609.01		389443	3101.32		394851	3411.92		437591	3421.97		466422	3082.94		322763	4224.59		274227	4060.57
	56900	431810	2994.01				768	384094	3580.91		437591	4239.63		470345	4427.39		322763	3628.23		292694	3061.21		451607	3442.86		400411	3394.86		364326	3091.19		317329	4224.89		338182	4145.99
	57000	427202	2882.63				769	455161	3507.85		178291	4220.02		338182	4315.59		369055	3686.39		340240	3064.19		397659	3429.92		447990	3400.57		421327	3026.2		219856	4290.26		157017	4142.35
	57100	620074	2812.94				770	581532	3588.63		397659	4269.08		257992	4407.39		214872	3752.67		357419	3059.22		434193	3428.05		421327	3421.55		283878	3007.37		168717	4217.35		255633	4140.82
	57200	518694	2812.94				771	575548	3645.06		458896	4244.73		260354	4387.9		267750	3709.12		322763	3039.5		328386	3410.89		444430	3389.37		406228	3045.1		118516	4231.53		320911	4100.02
	57300	482100	2898.55				772	256807	3599.83		289712	4189.09		397565	4386.2		295738	3560.18		381561	3047.02		403298	3433.05		486578	3430.06		361968	3021.35		278275	4201.05		328386	4135.38
	57400	493040	3134.8				773	219024	3541.45		243536	4137.92		403298	4470.43		384094	3491.61		403298	3083.4		437591	3437		355148	3430.89		167220	3038.39		181729	4227.43		241468	3995.18
	57500	243962	2728.51				774	421327	3477.66		430958	4191.88		444430	4413.58		381474	3550.57		384094	3013.1		447990	3454.43		397659	3430.06		418176	3127.25		244601	4212.31		238414	4037.38
	57600	427234	2777.78				775	389353	3451.14		371506	4226.65		328386	4340.43		348581	3623.11		386750	3130.32		478256	3424.31		369055	3423.62		447990	3056.62		238414	4206.98		340240	4081.67
	57700	255512	2882.63				776	444430	3512.43		455161	4203.1		513065	4448.98		366715	3565.11		427663	3072.18		298899	3496.92		394851	3416.6		178862	3072.72		225107	4235.33		444430	4059.69
	57800	624838	2976.19				777	424418	3527.76		437591	4251.11		288219	4614.48		226017	3493.98		334207	3064.86		430958	3442.45		257992	3446.78		409101	2934.52		292694	4243.28		204003	4218.65
	57900	486128	2699.06				778	364326	3556.6		328386	4345.15		451607	4465.13		320911	3564.21		409101	3113.1		437591	3392.48		348581	3404.46		350768	3020.87		226934	4182.11		281026	4137.5
	58000	307417	3053.44				779	302075	3547.89		415072	4223.18		499471	4444.79		392082	3546.56		328386	2973.51		412115	3410.48		252213	3412.26		364326	3045.1		240430	4188.3		281026	4085.21
	58100	439597	3361.34				780	499471	3541.23		384094	4273.27		547738	4499.95		462692	3551.46		394851	3096.4		397659	3452.11		409101	3374.6		490705	3010.1		206235	-2.28884e+06		267750	4067.88
	58200	177252	3222.79				781	361968	3557.93		430958	4234.87		269038	4545.14		281026	3514.6		357419	3049.82		455161	3442.86		236432	3470.67		308688	3039.37		292694	4216.39		281026	4100.3
	58300	349137	2849				782	294182	3517.23		338182	4194.06		392082	4580.11		386750	3523.58		302075	3102		427663	3384.77		361968	3402		397659	3054.8		137203	4194.82		224234	4136.9
	58400	405044	2898.55				783	76723.9	3550.78		437591	4151.58		267750	4582.33		310345	3540.34		332222	3097.25		455161	3460.97		412115	3466.43		350768	3075.9		153596	4194.2		303660	4108.94
	58500	710793	2849				784	369055	3583.18		394851	4242.82		310345	4494.95		352981	3561.08		348581	3026.65		381561	3490.44		381561	3400.98		352981	3073.39		264000	4243.91		451607	4071.68
	58600	410405	2714.15				785	322763	3596.39		392082	4371.68		342252	4600.23		253356	3529.74		418176	3119.62		424525	3472.23		418176	3468.54		364326	2987.36		218169	4214.82		276897	4107.45
	58700	489436	2954.21				786	421327	3517.89		434193	4271.98		553155	4520.81		120795	3563.54		344360	3110.19		271608	3463.52		371506	3410.82		229699	3033.35		233471	4238.51		421327	4092.29
	58800	519638	2882.63				787	359717	3517.23		400411	4264.88		275579	4703.5		400411	3565.11		247817	3056.74		148761	3481.86		283878	3464.94		441042	3007.22		346422	4238.82		392082	4057.95
	58900	273014	2849				788	409101	3541.23		381561	4150.06		462692	4629.59		294182	3575.71		328386	3088.96		400411	3470.75		424418	3412.26		458896	3017.16		130858	4218.29		244601	3987.01
	59000	370110	3389.83				789	355148	3560.4		444430	4197.79		474335	4707.03		441042	3579.78		421327	3027.94		361968	3413.78		424418	3553.52		373990	2866.85		168717	4254.12		298846	4025.6
	59100	561257	2812.94				790	547738	3473.39		344360	4174.87		386750	4547.34		303660	3445.88		359717	3057.9		366715	3392.69		386750	3492.53		146066	3018.61		352907	4254.77		403298	4097.93
	59200	431527	2849				791	171267	3538.57		412115	4227.6		409101	4724.32		322763	3484.95		418176	3034.44		447990	3436.8		376424	3434.64		334207	3043.3		279667	4329.35		394851	4100.91
	59300	422113	2762.43				792	291170	3550.34		451607	4100.41		188381	4467.97		235437	3529.74		326468	3081.55		447990	3424.52		364326	3418.86		274227	3008.5		272889	4240.41		348581	4111.03
	59400	418121	2865.33				793	342252	3584.31		441042	4158.6		451607	4555.03		470345	3515.7		350768	3081.38		371506	3432.63		294234	3451.61		206998	3024.9		302075	4235.98		386750	4060.57
	59500	452852	2898.55				794	170761	3563.09		470345	4229.81		386750	4538.95		317329	3497.87		369055	3051.3		320911	3425.77		322763	3572.38		289712	3040.19		279667	4234.7		427663	4048.07
	59600	409939	2849				795	286741	3562.86		415072	4214.06		218169	4463.38		146821	3603.73		348581	3195.76		397659	3409.66		355148	3454.14		346494	3045.1		201117	4280.21		300451	4117.32
	59700	654812	3053.44				796	444430	3580.23		418176	4133.98		308631	4416.69		262760	3586.81		344360	3026.65		366715	3437.21		418176	3450.14		317329	3033.67		226017	4230.9		342252	4076.96
	59800	407320	2865.33				797	261572	3563.09		340240	4259.11		490705	4473.97		384094	3624.5		381561	3118.59		427663	3443.28		415072	3473.44		168717	3074.06		220724	4262.15		210849	4091.7
	59900	340558	3246.75				798	451607	3607.86		470345	4252.7		315539	4391.66		147207	3514.38		386750	3091.83		418176	3436.59		394851	3519.91		342252	3058.93		305318	4253.17		164305	4176.6
	60000	526382	2684.56				799	256807	3594.56		451607	4242.18		288219	4482.49		376424	3588.63		364326	3062.87		458896	3423.28		378974	3441.11		371506	3024.58		124793	4259.9		244601	4150.25
	60100	672778	3246.75				800	384094	3572.77		394851	4248.56		406129	4481.42		434193	3548.78		319080	3028.59		415175	3423.9		302075	3554.42		364326	2935.59		252213	4245.19		265252	4091.7
	60200	397525	3200				801	553155	3587.73		466422	4208.73		522492	4582.33		378974	3645.76		378974	3086.43		412115	3429.51		364326	3548.4		482381	2913.66		232532	4415.87		313769	4098.52
	60300	673013	2380.95				802	338182	3586.58		369055	4250.47		355148	4590.88		288219	3684.23		217349	3086.93		447990	3393.09		466422	3510.74		352981	3052.33		324574	4282.79		303660	4123.01
	60400	534344	2366.86				803	336149	3573.67		444430	4239.63		330260	4503.18		158336	3559.05		373990	3129.8		392082	3479.28		451607	3438.4		340240	3047.73		262760	4260.53		389353	4108.04
	60500	422583	2509.41				804	192886	3582.95		447990	4295.01		392082	4415.99		444430	3598.68		366715	3101.83		245676	3424.93		462692	3417		441042	3063.57		342252	4266.97		178291	4123.32
	60600	741909	2954.21				805	286741	3570.96		434193	4253.99		455161	4527.32		340240	3606.71		424418	3107.8		373990	3517.58		415072	3464.94		542601	3021.19		298846	4286.05		409101	4007.35
	60700	298517	3034.9				806	455161	3637.56		478256	4237.73		415072	4390.63		338182	3602.81		181140	3073.35		437591	3444.96		447990	3377.82		418176	3046.08		167722	4260.22		344360	4043.44
	60800	250416	2762.43				807	462692	3576.15		437591	4260.4		482381	4568.65		406129	3622.41		190282	3183.89		381561	3426.18		221598	3406.51		262760	3069.22		221598	4252.86		394851	4039.69
	60900	399593	2828.85				808	553155	3641.53		302075	4327.87		430958	4755.7		206235	3707.17		190933	3132.93		424525	3480.57		466422	3430.26		248920	3068.06		359640	4291.25		352981	4080.19
	61000	392927	2747.25				809	275579	3754.42		357419	4316.31		503820	4556.13		373907	3655.42		322763	3203.36		394851	3432.21		308631	3502.69		272933	3052.82		236399	4215.76		361968	4089.04
	61100	413173	3053.44				810	458896	3712.77		451607	4232.34		243536	4469.02		397565	3656.13		226017	3126		470345	3407.4		340240	3533.11		219024	3078.74		70156.5	4271.48		412115	4022.16
	61200	690980	2865.33				811	371506	3658.03		344360	4200.91		482381	4603.6		248883	3537.24		319080	3061.87		434193	3410.48		359717	3515.11		418176	3057.44		166243	4254.12		178862	4075.2
	61300	348802	2828.85				812	381474	3609.47		369055	4276.5		458896	4592		305318	3739.52		434193	3064.86		437591	3446.01		381561	3458.16		462692	3023.13		184689	4247.11		332222	4086.97
	61400	288374	2865.33				813	320911	3698.92		348581	4253.99		378974	4811.12		400411	3577.96		328386	3113.96		418176	3438.47		262760	3538.63		386750	3068.22		186517	4301.04		319080	4105.97
	61500	506159	3073.42				814	330260	3672.51		202550	4364.94		415072	4562.39		437591	3680.88		474335	3091.99		403298	3504.51		294234	3406.31		340240	3073.22		139230	4247.74		320911	4154.2
	61600	269032	2954.21				815	271608	3645.3		348581	4356.53		553155	4840.76		389353	3649.99		70596.3	3920.22		427663	3510.59		376424	3461.33		470345	3073.89		210849	4259.57		294182	4104.77
	61700	473154	3200				816	381474	3668.22		371506	4210.3		130858	4904.99		214050	3661.34		403298	3060.05		406228	3434.71		415072	3422.38		371506	3085.46		242480	4233.75		359717	4157.87
	61800	694068	2534.85				817	409101	3601.66		412115	4262.96		243536	4763.32		201819	3673.23		366715	3044.73		434193	3448.74		409101	3433.8		430958	3056.45		386750	4296.78		403298	4056.2
	61900	485570	2994.01				818	371506	3583.18		384094	4266.82		542601	4863.65		458896	3746.46		412115	3129.46		427663	3381.13		418176	3419.28		424418	3052.33		183498	4269.87		275579	4041.42
	62000	817257	2442				819	397565	3603.49		326468	4299.9		322763	4336.11		381474	3614.09		400411	3200.28		366715	3408.22		415072	3452.88		334207	3076.23		226017	4277.61		326468	4063.49
	62100	649357	2777.78				820	451607	3681.84		437591	4204.34		110210	4580.48		376424	3661.1		421327	3174.24		447990	3395.33		392082	3489.3		381561	3087.48		332222	4234.08		294182	4167.67
	62200	376616	2469.14				821	389353	3734.1		373990	4188.16		272933	4423.94		406129	3629.15		430958	3098.6		364326	3450.42		434193	3467.06		320911	3080.76		344360	4235.98		322763	4074.9
	62300	359550	2994.01				822	397565	3690.72		400411	4334.5		233471	4596.49		384094	3673.7		403298	3162.53		437591	3416.25		397659	3486.51		209297	3066.22		225107	4261.49		346494	4077.26
	62400	367450	3200				823	288219	3646.47		430958	4207.16		227858	4394.03		214050	3648.12		275579	3095.89		409101	3435.12		462692	3460.9		40196.5	3104.77		192886	4237.87		366635	4052.43
	62500	323471	2882.63				824	278275	3613.85		369055	4285.24		381561	4689.46		344360	3696.99		330260	3151.95		392082	3432.83		373990	3475.79		298899	3101.87		249996	4249.33		421327	4029.9
	62600	378346	2865.33				825	187749	3612.7		384094	4292.73		575745	4496.02		219885	3672.76		359717	3079.04		352981	3385.78		328386	3448.25		286741	3073.72		292694	4262.15		256807	4081.07
	62700	748251	2481.39				826	412115	3583.18		462692	4256.22		355148	4959.17		319080	3597.08		348581	3137.09		384094	3389.84		394851	3410.82		364326	3018.45		249996	4295.15		381474	4165.53
	62800	500278	2577.32				827	444430	3545.45		444430	4188.77		532272	4546.98		462692	3628.45		334207	3160.58		424525	3392.48		403298	3420.52		384094	3080.92		109993	4201.98		384094	4126.33
	62900	673403	2936.86				828	486578	3638.03		303715	4255.58		458896	4675.13		482381	3602.58		412115	3199.55		346494	3412.33		462692	3378.03		183498	3080.59		306994	4223.32		232532	4170.75
	63000	565082	2430.13				829	522492	3527.31		434193	4184.44		359717	4652.05		344360	3509.37		415072	3169.44		373990	3378.9		434193	3374.6		306994	3069.72		239401	4290.59		455161	4157.57
	63100	537922	2638.52				830	444430	3645.76		412115	4185.05		470345	4494.23		182897	3644.83		281073	3219.95		312076	3349.89		522492	3369.38		406228	3063.24		218169	4259.9		257992	4149.64
	63200	447497	2551.02				831	297310	3664.18		415072	4302.84		397565	4378.05		389353	3703.05		143837	3207.36		371506	3440.35		486578	3473.02		275579	3065.56		206235	4225.53		369055	4137.19
	63300	446249	2865.33				832	397565	3609.47		437591	4172.4		421327	4614.48		400411	3660.63		392082	3066.02		251118	3462.04		415072	3393.22		283878	3037.9		294182	4234.38		279667	4127.23
	63400	354884	2797.2				833	297310	3605.1		412115	4220.34		188381	4561.28		421327	3742.98		338182	3136.05		430958	3457.59		344360	3384.7		348581	3066.06		295738	4256.05		322763	4100.3
	63500	543425	2309.47				834	389353	3608.09		302075	4194.06		336149	4506.4		437591	3768.67		412115	3101.66		355148	3402.89		503820	3381.26		174453	3105.62		279667	4248.7		359717	4091.12
	63600	512258	3073.42				835	282445	3626.6		406228	4212.48		283878	4545.14		415072	3741		462692	3075.35		403298	3433.46		451607	3402.21		270295	3091.02		240430	4257.33		242480	4187.11
	63700	500170	2577.32				836	357419	3546.11		434193	4194.37		499471	4606.6		409101	3645.53		400411	3057.07		274227	3428.46		441042	3423.83		394851	3034.48		330260	4249.66		359717	4116.72
	63800	465709	2865.33				837	466422	3610.16		406228	4315.32		352981	4816.45		162413	3650.94		340240	3081.05		197611	3515.4		392082	3427.15		173372	3022.48		177724	4350.31		357419	4134.78
	63900	940911	2621.23				838	400411	3582.27		441042	4217.19		371506	4537.85		378974	3633.59		319080	3142.49		378974	3436.8		334207	3425.48		369055	3086.64		409101	4316.46		272933	4087.86
	64000	446238	2577.32				839	338182	3544.33		444430	4152.19		378974	4681.31		503820	3618.94		348581	3093.69		424525	3454.21		437591	3423		312076	3081.93		310345	4281.18		332222	4132.66
	64100	490186	3154.57				840	100964	3639.2		312076	4078.25		415072	4560.54		406129	3698.69		285327	3107.11		340240	3457.59		400411	3388.76		359717	3111.94		332222	4361.06		194880	4135.38
	64200	547079	2699.06				841	462692	3630.55		371506	4187.84		143837	4621.65		421327	3843.18		319080	3097.41		406228	3441.39		486578	3376.21		317329	3035.78		107278	4244.87		322763	4155.12
	64300	678794	2684.56				842	397565	3597.54		376424	4130.06		297310	4534.22		355148	3633.82		276943	3109.68		474335	3456.96		262760	3422.38		381561	3056.29		305318	4233.12		319080	4143.56
	64400	428211	2496.88				843	547738	3599.83		342252	4202.47		451607	4880.44		340240	3652.12		444430	3097.58		424525	3465.22		412115	3415.97		286741	3075.06		305318	4289.94		326468	4123.92
	64500	521122	2442				844	412115	3553.02		478256	4215.31		340240	5701.45		466422	3724.99		369055	3067.85		437591	3392.48		361968	3397.51		210849	3053.98		359640	4225.21		415072	4163.69
	64600	508833	2666.67				845	342252	3552.57		266474	4184.44		338182	4695.31		228759	3662.76		412115	3076.18		455161	3445.17		373990	3417		315539	3106.47		270295	4235.65		334207	4123.92
	64700	836796	2594.03				846	232532	3602.12		359717	4222.86		409101	4944.86		444430	3633.59		403298	3083.4		441042	3404.12		191586	3445.31		156155	3045.27		267750	4196.07		409101	4122.73
	64800	820971	2509.41				847	503820	3595.93		424418	4322.24		421327	4760.91		495050	3583.86		447990	3107.11		458896	3474.37		369055	3368.97		216508	3074.73		260354	4248.38		392082	4162.16
	64900	487130	2882.63				848	499471	3630.32		418176	4170.25		441042	4611.48		276943	3618.48		313769	3119.97		397659	3456.11		427663	3377.82		315539	3050.03		378974	4192.02		376424	4033.93
	65000	556133	2298.85				849	140266	3585.45		373990	4209.98		265252	4927.64		394851	3635.93		359717	3051.3		427663	3395.13		364326	3412.46		313769	3012.18		76409.4	4275.35		369055	3964.38
	65100	484723	2666.67				850	495050	3683.76		236432	4134.59		397565	4816.03		418176	3692.17		320911	3102.51		359717	3408.01		400411	3408.77		294234	3026.85		204003	4206.67		129364	4042.28
	65200	591172	2684.56				851	392082	3749.69		373990	4258.15		474335	4619.76		295738	3695.79		378974	3094.02		340240	3401.05		499471	3360.17		269038	3048.22		346422	4230.27		394851	4070.21
	65300	721272	2457				852	558495	3716.43		326468	4275.85		249996	4569.76		474335	3642.48		330260	3071.01		381561	3498		455161	3418.86		346494	3027.17		317329	4241.38		295738	4080.49
	65400	241664	2638.52				853	470345	3726.46		376424	4193.43		315539	4628.45		466422	3712.52		334207	3073.18		455161	3427.63		508400	3371.79		350768	3018.94		236399	4264.39		248883	4126.03
	65500	588353	2699.06				854	315539	3632.18		430958	4162.89		474335	5129.14		151542	3783.8		292694	3068.84		447990	3479.71		251118	3457.1		198289	3071.72		302075	4187.36		265252	4123.63
	65600	363800	2728.51				855	138551	3642.48		424418	4209.36		517656	5060.32		340240	3804.16		324574	3103.02		330260	3438.05		462692	3396.08		298899	3052		328386	4246.15		381474	4034.22
	65700	607362	2577.32				856	495050	3669.42		415072	4189.4		482381	4517.2		238414	3698.69		302075	3102.68		373990	3432		455161	3433.39		342252	3101.36		352907	4178.71		340240	4155.74
	65800	468849	2366.86				857	313769	3630.79		486578	4138.82		517656	4792.37		167220	3672.51		303660	3113.61		418176	3475.23		409101	3395.67		409101	3018.13		115609	4241.68		320911	4088.46
	65900	679726	2607.43				858	249996	3582.95		394851	4162.89		101508	4634.52		355148	3642.95		282445	3124.79		400411	3475.01		403298	3361.37		319080	3049.04		430958	4356.69		418176	4158.18
	66000	470244	2392.34				859	455161	3588.63		499471	4278.11		441042	4917.35		400411	3629.85		403298	3107.45		421327	3496.71		444430	3415.35		320911	3066.89		221598	4235.65		271608	4132.36
	66100	508845	2699.06				860	403298	3569.83		427663	4307.11		499471	4682.47		499471	3627.3		355148	3105.75		394851	3424.93		403298	3406.92		224234	3068.39		310345	4238.19		266474	4105.36
	66200	597863	2714.15				861	294182	3596.85		462692	4208.1		517656	4757.31		427663	3660.16		322763	3038.35		470345	3481.86		259148	3411.65		418176	3063.9		260354	4219.53		291170	4107.75
	66300	677530	2714.15				862	424418	3643.88		310345	4209.67		462692	4710.16		361968	3563.54		328386	3097.58		444430	3418.93		392082	3471.32		421327	3055.62		259148	4239.15		259148	4112.53
	66400	528969	2403.85				863	336149	3684.71		328386	4220.97		462692	4586.05		239401	3577.29		303660	3072.51		415175	3460.35		430958	3443.84		291170	3038.72		334207	4259.26		300451	4086.09
	66500	510045	2418.38				864	553155	3648.82		455161	4222.23		274227	4569.38		403298	3638.26		357419	3085.75		355148	3489.37		397659	3411.23		392082	3053.98		225107	4216.08		147207	4175.37
	66600	425056	2699.06				865	537387	3700.38		451607	4240.59		138209	4741.75		371506	3690.97		359717	3077.36		394851	3497.57		412115	3444.05		378974	3112.11		340240	4190.47		223339	4095.85
	66700	467970	2797.2				866	381474	3634.05		437591	4217.83		338182	4489.95		350768	3743.98		376424	3108.13		394851	3471.17		378974	3401.39		170761	3097.97		359640	4243.28		392082	4092.89
	66800	404361	2747.25				867	234450	3676.33		326468	4165.95		508400	4464.79		338182	3647.41		214872	3099.11		361968	3451.06		319080	3407.33		190282	3101.36		172837	4191.4		394851	4149.64
	66900	545491	2666.67				868	434193	3694.82		366715	4253.03		441042	4636.04		361968	3646.47		366715	3105.75		418176	3451.68		415072	3419.07		340240	3065.73		198289	4219.85		225107	4196.44
	67000	464343	2522.07				869	412115	3701.83		486578	4240.91		221598	4480		427663	3719.61		319080	3106.77		424525	3533.63		376424	3428.39		198289	3066.72		320911	4196.37		330260	4092.29
	67100	514442	2865.33				870	253356	3680.63		406228	4241.22		474335	4522.26		406129	3730.89		328386	3129.28		406228	3530.31		424418	3421.76		291170	3086.31		218169	4212		159222	4112.53
	67200	401282	2762.43				871	328386	3619.63		462692	4273.92		430958	4471.49		328386	3752.18		292694	3084.07		406228	3452.32		441042	3423.21		369055	3106.65		285278	4321.41		134919	4230.65
	67300	316127	2747.25				872	313769	3744.97		415072	4239		513065	4647.86		276943	3762.4		369055	3082.73		412115	3472.87		386750	3393.83		275579	3064.24		215673	4223.95		271608	4119.12
	67400	378549	2481.39				873	424418	3637.33		470345	4230.44		216508	4602.47		226934	3678.01		366715	3078.87		376424	3552.71		427663	3412.46		392082	3073.22		238414	4241.05		322763	4200.17
	67500	300438	2714.15				874	430958	3663.24		490705	4178.87		397565	4361.52		359717	3717.89		421327	3178.16		381561	3492.17		455161	3454.77		133332	3084.29		237402	4203.23		355148	4206.1
	67600	468496	3289.47				875	406129	3562.64		415072	4285.89		424418	4506.05		246724	3724.74		346494	3184.6		397659	3432.63		348581	3425.48		261572	3063.24		237402	4171.61		220724	4093.78
	67700	640467	2344.67				876	386750	3542.12		499471	4190.02		389353	4498.88		397565	3803.9		384094	3066.69		322763	3477.79		495050	3408.77		389443	3060.26		334207	4324.04		214872	4135.38
	67800	224541	2777.78				877	424418	3643.42		486578	4189.4		392082	4439.22		412115	3750.68		409101	3104.21		409101	3488.51		312076	3491.88		430958	3097.79		373907	4246.78		344360	4162.77
	67900	254894	2621.23				878	478256	3623.81		462692	4178.58		532272	4751.32		394851	3710.33		451607	3126		437591	3425.97		424418	3425.28		392082	3074.23		174436	4255.08		394851	4045.76
	68000	431278	2380.95				879	381474	3620.33		342252	4174.55		208516	4763.32		278275	3633.12		444430	3123.58		328386	3521.3		478256	3408.56		371506	3042.64		381474	4292.87		260354	4072.56
	68100	388399	2298.85				880	421327	3542.34		342252	4255.26		352981	4564.58		245640	3724.74		397565	3096.06		376424	3486.36		482381	3429.01		312076	3076.4		243536	-3.84798e+06		241468	4129.04
	68200	575147	2564.1				881	361968	3543.89		458896	4165.64		328386	4687.91		359717	3666.56		444430	3056.74		348581	3494.12		451607	3399.96		201117	3091.7		276897	4268.91		313769	4088.16
	68300	739516	2344.67				882	186517	3550.34		447990	4180.72		397565	4838.28		447990	3636.39		154018	3097.93		357419	3469.25		376424	3426.52		406228	3097.46		288219	4266.65		381474	4110.73
	68400	589037	2366.86				883	334207	3562.64		384094	4165.33		466422	4609.23		346494	3689.04		376424	3120.49		415175	3480.79		406129	3444.68		226017	3083.78		295738	4278.27		334207	4071.09
	68500	813111	2607.43				884	470345	3591.82		373990	4311.38		503820	4736.19		298846	3745.21		421327	3071.01		394851	3484.65		376424	3430.47		352981	3073.06		243536	4246.78		137868	4152.07
	68600	822105	2252.25				885	344360	3605.79		185919	4222.55		430958	4694.91		412115	3820.34		336149	3089.97		297310	3499.52		392082	3414.53		361968	3022.48		279667	4232.8		397565	4057.37
	68700	831878	2457				886	119778	3619.17		409101	4169.02		384094	4545.14		350768	3741.25		366715	3093.35		373990	3551.82		346494	3377.43		352981	3053.49		451607	4226.78		267750	4050.4
	68800	635938	2430.13				887	262760	3621.72		462692	4305.14		179416	4519.72		191564	3775.21		206998	3082.56		397659	3469.25		418176	3411.23		300451	3066.39		252213	4300.38		221598	4036.81
	--	458227	2355.71				888	348581	3494.63		434193	4148.53		153596	4549.18		198289	3784.3		394851	3109.16		376424	3516.71		330260	3416.18		224234	3061.08		226934	4209.49		184689	4076.96
	68900	433149	2275.31				889	326468	3514.17		378974	4199.03		167220	4789.94		470345	3706.69		397565	3121.17		364326	3491.96		421327	3426.73		403298	3049.53		226934	4252.53		242480	4162.46
	69000	393393	2366.86				890	243536	3541.9		444430	4284.59		421327	4724.73		227828	3711.31		437591	3080.05		376424	3550.7		400411	3461.75		281073	3048.55		330260	4277.61		394851	4066.4
	69100	540489	2403.85				891	348581	3514.17		462692	4213.12		352981	4581.6		332222	3793.95		418176	3108.48		434193	3479.08		400411	3424.86		320911	3072.72		297310	4252.53		319080	4110.44
	69200	643066	2344.67				892	384094	3400.71		451607	4238.37		482381	4612.23		394851	3695.06		378974	3131.71		378974	3465.65		462692	3432.35		389443	2990.05		60221.9	4285.72		315539	4063.19
	69300	567213	2333.72				893	470345	3465.3		403298	4299.24		437591	4597.99		447990	3825.5		384094	3127.9		326468	3520.64		403298	3389.97		361968	3049.2		326468	4261.49		55823.5	4228.43
	69400	573472	2320.72				894	364326	3447.35		344360	4200.29		444430	4677.06		350768	3649.99		392082	3085.92		369055	3588.54		451607	3516.85		30440.4	3056.95		283878	4233.12		259148	4041.14
	69500	734085	2728.51				895	322763	3512.2		208516	4300.56		357419	4517.2		198289	3669.65		403298	3089.12		403298	3499.74		458896	3423.62		394851	3036.27		310345	4196.37		359717	4059.12
	69600	545177	2828.85				896	324574	3506.33		357419	4216.88		444430	4803.36		482381	3694.82		376424	3117.21		378974	3519.77		486578	3427.36		315539	3042.97		255633	4226.16		320911	4101.5
	69700	580173	2320.72				897	291170	3499.61		400411	4171.18		283878	4828.36		252213	3656.37		441042	3111.21		406228	3552.26		458896	3374.8		234450	3061.91		254509	4201.36		319080	4135.98
	69800	575743	2919.71				898	386750	3532.83		361968	4154.02		310345	4482.49		430958	3722.54		397565	3086.26		394851	3540.04		455161	3396.08		427663	3044.28		159222	4337.31		350768	4102.09
	69900	559122	2333.72				899	421327	3551.91		350768	4217.83		508400	4651.29		295738	3718.63		455161	3117.56		451607	3548.92		270295	3440.28		298899	3114.34		113069	4285.07		332222	4060.57
	70000	776937	2380.95				900	285278	3497.01		361968	4185.69		462692	4602.84		369055	3716.43		400411	3083.56		462692	3558.52		427663	3395.26		336149	3073.39		300451	4212.94		172322	4203.29
	70100	505495	2430.13				901	406129	3454.93		451607	4297.29		191586	4593.13		397565	3870.8		486578	3110.19		412115	3551.15		522492	3392.82		499471	2917.87		226934	4230.9		346494	4189.9
	70200	556912	2747.25				902	455161	3443.15		424418	4213.42		564130	5022.12		384094	3834.33		211646	3117.21		352981	3512.77		490705	3431.3		272933	3043.79		291170	4199.49		317329	4203.29
	70300	633549	2638.52				903	397565	3438.76		298899	4303.51		220724	4508.2		369055	3829.39		384094	3119.1		447990	3534.72		444430	3393.83		430958	3058.27		141675	4280.85		319080	4140.22
	70400	403080	2882.63				904	441042	3375.75		466422	4322.24		282445	4634.15		198289	3816.22		320911	3081.05		444430	3541.36		352981	3450.56		394851	3078.07		228759	4278.27		412115	4098.82
	70500	348626	2442				905	434193	3447.35		486578	4225.07		421327	4678.99		430958	3842.14		434193	3047.02		400411	3512.99		441042	3433.39		474335	2995.43		185898	4224.89		332222	4167.37
	70600	763242	2392.34				906	495050	3472.53		490705	4180.11		517656	4536.04		248883	3887.83		418176	3130.84		400411	3576.29		226934	3455.2		282445	3087.99		267750	4253.17		364326	4197.67
	70700	143038	2564.1				907	266474	3441.68		418176	4190.64		397565	4479.63		346494	3881.95		283878	3087.94		389443	3531.86		384094	3421.97		319080	3063.24		268995	4253.17		342252	4181.85
	70800	774350	2403.85				908	403298	3434.58		271608	4290.77		490705	4783.05		313769	3873.18		231570	3111.04		315539	3600.42		406129	3421.97		346494	3055.79		384094	4227.43		265252	4074.9
	70900	515687	2865.33				909	369055	3450.51		430958	4177.64		317329	4409.78		223339	3828.1		495050	3143.02		424525	3528.11		478256	3378.64		291170	3067.22		437591	4239.15		136545	4122.73
	71000	519990	3436.43				910	418176	3491.18		384094	4205.59		490705	4432.25		462692	3887.83		444430	3150.2		384094	3471.81		462692	3418.86		352981	3068.39		310345	4207.93		225107	4187.43
	71100	469017	3134.8				911	376424	3426.05		194203	4213.12		386750	4556.5		234450	3804.67		400411	3138.66		352981	3562.33		424418	3444.05		418176	3080.08		255633	4212		247817	4151.46
	71200	701885	3073.42				912	291170	3511.33		397659	4380.49		558681	4694.13		482381	3888.1		466422	3138.31		403298	3576.51		466422	3412.06		418176	3058.27		253356	4216.7		244601	4162.46
	71300	886592	2551.02				913	357419	3477.87		466422	4274.88		361968	4919.48		397565	3798.29		305318	3168.02		437591	3523.28		300451	3380.45		434193	3017.48		254509	4201.36		324574	4216.14
	71400	554388	2865.33				914	447990	3483.87		490705	4317.62		334207	4651.68		247817	3888.36		466422	3144.95		406228	3540.04		447990	3388.96		199704	3035.29		237402	4242.64		213233	4207.36
	71500	486636	2762.43				915	361968	3420.66		384094	4312.69		294182	4463.38		397565	3818.28		466422	3120.31		369055	3531.42		517656	3389.37		470345	3039.54		204750	4187.67		260354	4181.23
	71600	582131	2684.56				916	278275	3434.58		328386	4230.76		424418	4489.95		173372	3856.02		403298	3124.97		400411	3500.6		451607	3443		359717	3081.43		288219	4256.05		320911	4060.27
	71700	530673	2684.56				917	359717	3422.52		412115	4255.91		517656	4729.45		474335	3932.97		486578	3078.03		394851	3554.27		495050	3430.06		437591	3035.13		306994	4194.2		298846	4094.07
	71800	383213	2638.52				918	218169	3433.12		403298	4220.97		409101	4688.69		444430	3838.75		381561	3106.95		458896	3562.78		482381	3406.51		373990	3095.76		83764.7	4322.4		204003	4177.22
	71900	274766	2777.78				919	451607	3446.93		386750	4216.88		324574	4415.3		403298	3996.89		361968	3114.29		406228	3551.15		513065	3463.02		352981	3101.19		160118	4252.53		195538	4177.53
	72000	296495	2534.85				920	486578	3437.29		389443	4219.4		384094	4434.69		242480	3960.22		352981	3093.18		444430	3512.34		503820	3405.07		412115	3073.56		190282	4247.11		278275	4133.56
	72100	466442	2652.52				921	303660	3438.96		305318	4378.11		369055	4491.74		369055	3895.59		386750	3145.99		381561	3580.14		495050	3365.56		342252	3057.44		109141	4211.05		322763	4180
	72200	544964	2812.94				922	466422	3433.33		344360	4320.26		427663	4795.22		302075	4040.57		409101	3129.46		415175	3564.57		486578	3370.17		430958	3085.46		281026	4225.84		315539	4228.11
	72300	613008	2666.67				923	421327	3481.72		424418	4288.17		455161	4958.3		418176	3917.45		444430	3091.99		447990	3519.33		451607	3454.77		255633	3075.9		203286	4220.48		210083	4193.32
	72400	702753	2594.03				924	196916	3442.31		310345	4230.44		244601	4715.66		409101	3774.45		415072	3114.81		389443	3460.14		430958	3420.93		310345	3100.34		298846	4255.08		313769	4110.14
	72500	408831	2522.07				925	376424	3416.74		386750	4314.01		490705	4529.87		458896	3857.34		384094	3120.65		386750	3655.8		161958	3435.89		418176	3019.1		268995	4208.23		251118	4170.44
	72600	399616	2577.32				926	320911	3502.2		201117	4349.83		359717	4787.91		286741	3823.7		384094	3094.87		355148	3521.74		406129	3477.08		319080	3092.38		326468	4176.54		278275	4171.99
	72700	453389	2638.52				927	237402	3527.98		326468	4295.66		251118	4412.55		458896	3954.42		392082	3115.15		406228	3511.03		462692	3433.18		478256	3076.56		232532	4200.75		369055	4207.67
	72800	693087	2762.43				928	430958	3512.64		455161	4196.85		427663	4507.84		135563	3902.31		447990	3108.13		276943	3514.96		451607	3481.35		264000	3087.14		179994	4232.8		231570	4152.38
	72900	557036	2684.56				929	490705	3457.25		409101	4237.1		350768	4504.97		392082	3837.19		344360	3098.77		359717	3612.14		437591	3467.27		352981	3079.91		158770	4192.02		444430	4109.84
	73000	345598	2812.94				930	164789	3449.45		427663	4175.17		466422	4596.49		154444	3807.49		310345	3144.95		421327	3524.82		434193	3526.28		315539	3085.63		112395	4246.46		373907	4125.73
	73100	379726	2777.78				931	376424	3408.91		462692	4134.89		285327	4670.5		369055	3841.36		357419	3151.78		418176	3558.97		397659	3575.31		261572	3115.2		198289	4330.01		342252	4139
	73200	505876	2777.78				932	350768	3459.79		466422	4322.24		281073	4453.89		283878	3979.74		412115	3097.75		355148	3552.71		441042	3505.08		397659	3115.54		207742	4225.21		344360	4159.41
	73300	411732	2882.63				933	384094	3421.49		455161	4236.78		508400	4516.84		212450	3877.7		474335	3061.7		434193	3536.49		451607	3482.85		312076	3089.5		142748	4229.64		286741	4216.77
	73400	590889	2534.85				934	297310	3413.65		495050	4222.86		451607	4484.96		384094	3843.71		218169	3099.62		342252	3561.65		386750	3451.19		246724	3037.25		226017	4308.24		409101	4165.22
	73500	473012	2849				935	255633	3453.03		378974	4285.24		532272	4754.5		176064	3901.5		418176	3068.84		403298	3538.26		386750	3507.69		397659	3109.38		279667	4318.11		373907	4132.96
	73600	458629	2496.88				936	297310	3455.56		458896	4282.98		295738	4841.58		326468	3843.97		352981	3150.02		403298	3528.99		415072	3480.49		234450	3151.47		184689	4242.96		313769	4174.44
	73700	564857	2380.95				937	441042	3453.03		474335	4265.54		348581	4755.7		400411	3820.09		406129	3090.48		444430	3530.09		386750	3514.01		409101	3039.54		176621	4239.46		326468	4235.08
	73800	681724	2534.85				938	462692	3410.35		292694	4287.51		378974	4867.42		200397	3902.31		334207	3072.18		409101	3556.5		427663	3502.04		254509	3070.39		173372	4164.55		406129	4098.52
	73900	726863	2621.23				939	451607	3447.76		455161	4257.83		478256	4761.71		409101	3922.88		302075	3097.58		421327	3552.93		418176	3505.73		470345	3045.92		179994	4321.41		381474	4122.42
	74000	475315	2366.86				940	357419	3383.02		348581	4219.4		286741	4465.49		394851	4126.94		237402	3083.91		371506	3526.35		384094	3545.73		406228	3054.63		154429	4298.75		135563	4065.24
	74100	436277	2509.41				941	418176	3426.68		441042	4316.31		412115	4975.74		239401	3874.24		371506	3122.55		415175	3567.72		403298	3540.85		143837	3055.46		149931	4226.78		235437	4092.59
	74200	522751	2621.23				942	366715	3403.79		444430	4281.35		447990	5610.96		373907	3781.52		430958	3077.03		189018	3567.5		437591	3533.33		444430	3017.65		315539	4196.68		412115	4118.82
	74300	428501	2666.67				943	306994	3431.66		305318	4202.17		355148	4644.03		364326	3760.9		430958	3089.63		376424	3531.2		470345	3535.76		37159.7	3039.86		214050	4185.82		308631	4108.04
	74400	667009	2594.03				944	447990	3427.29		386750	4253.66		297310	4721.18		400411	3817.77		330260	3113.27		403298	3598.59		466422	3589.16		248920	3093.39		257952	4255.73		315539	4132.96
	74500	370504	2333.72				945	274227	3457.47		389443	4289.15		499471	4611.1		303660	3726.22		389443	3127.38		378974	3573.81		320911	3564.72		330260	3120.01		162413	4176.23		389353	4063.49
	74600	613175	2148.23				946	513065	3438.33		253356	4217.51		522492	4489.95		310345	3762.91		409101	3156		397659	3555.38		409101	3512.7		359717	3123.11		313769	4257.65		310345	4062.61
	74700	525986	2496.88				947	437591	3458.94		392082	4194.06		397565	4500.32		427663	3760.15		346494	3176.02		373990	3562.78		342252	3454.14		259148	3057.11		261531	4229.32		305318	4117.62
	74800	173768	2564.1				948	415072	3446.93		283878	4205.59		478256	4358.83		303660	3722.29		470345	3224.55		427663	3570.64		373990	3558.22		243536	3115.72		340240	4199.8		344360	4137.5
	74900	321706	2309.47				949	177724	3484.51		478256	4229.81		336149	4584.57		202550	3729.42		322763	3118.07		397659	3544.03		427663	3455.41		305318	3074.39		267750	4294.18		324574	4152.38
	75000	489939	2728.51				950	344360	3409.12		482381	4123.14		197587	4532.39		227828	3767.17		400411	3092.17		447990	3570.43		403298	3534.21		415175	3094.24		199681	4350.31		243536	4122.73
	75100	506100	2366.86				951	267750	3461.7		409101	4195.3		478256	4694.13		447990	3790.39		400411	3111.39		415175	3587.64		376424	3510.74		340240	3112.63		171792	4203.23		140266	4146.6
	75200	494696	2509.41				952	392082	3469.13		430958	4305.14		406129	4499.95		260354	3770.93		474335	3069.51		421327	3610.3		394851	3531.12		424418	3110.57		176621	4229		361968	4173.83
	75300	582354	2442				953	373907	3417.98		451607	4154.94		470345	4613.35		455161	3789.63		470345	3079.37		357419	3544.69		406129	3489.3		291170	3077.07		111729	4237.87		342252	4191.76
	75400	470626	2457				954	247817	3479.16		522492	4150.06		167220	4520.81		441042	3768.42		424418	3078.37		409101	3580.14		366715	3535.1		291170	3089.84		210056	4225.53		326468	4118.82
	75500	743763	2355.71				955	328386	3466.15		378974	4324.22		298846	4576.77		434193	3777.73		381561	3086.6		376424	3613.76		373990	3459.21		348581	3121.56		214845	4190.47		322763	4096.45
	75600	727283	2392.34				956	369055	3479.37		274227	4209.98		330260	4779.01		244601	3789.37		357419	3020.34		409101	3580.37		392082	3480.49		305318	3129.33		197587	4230.27		297310	4167.06
	75700	771813	2309.47				957	313769	3401.94		373990	4284.27		214872	4698.03		352981	3870.8		437591	3132.75		400411	3560.98		271608	3451.41		495050	3088.16		303660	4178.39		322763	4161.85
	75800	557219	2148.23				958	447990	3461.06		369055	4243.78		344360	4635.66		215673	3811.33		458896	3129.28		346494	3573.36		397659	3556.88		406228	2996.23		111729	4198.56		228759	4181.54
	75900	677665	2100.84				959	394851	3423.15		495050	4301.21		495050	4768.54		386750	3807.74		421327	3073.68		378974	3536.71		412115	3473.66		415175	3082.6		176064	4195.75		373907	4058.52
	76000	758564	2564.1				960	458896	3402.36		430958	4204.04		169228	4634.9		240430	3709.12		412115	3103.53		361968	3540.7		421327	3518.39		272933	3081.76		222451	4191.4		228759	4217.08
	76100	397571	3073.42				961	389353	3436.25		499471	4327.53		486578	4611.48		208516	3777.73		437591	3147.4		373990	3611.22		437591	3551.29		470345	3067.06		126182	4235.33		180575	4239.21
	76200	479531	2762.43				962	409101	3428.96		482381	4326.88		249996	4725.51		295738	3808		409101	3089.29		260354	3590.37		392082	3519.48		392082	3118.46		189018	4189.84		392082	4174.76
	76300	446911	2320.72				963	532272	3420.46		233503	4291.74		486578	4629.59		346494	3726.46		348581	3117.73		326468	3630.69		421327	3436.31		306994	3099.83		313769	4242.96		371506	4262.53
	76400	429331	2333.72				964	169228	3412.62		266474	4274.88		434193	4557.6		434193	3773.19		332222	3093.01		269038	3525.91		376424	3471.52		302075	3110.06		156577	4203.54		300451	4229.05
	76500	507007	2564.1				965	306994	3425.01		513065	4234.87		336149	4521.89		240430	3740.51		346494	3086.76		378974	3550.48		424418	3571.7		189018	3112.45		223339	4253.49		292694	4302.73
	76600	471915	2666.67				966	295738	3445.88		466422	4185.98		348581	4692.58		319080	3733.84		430958	3109.5		291170	3597.45		326468	3524.09		421327	3081.43		246724	4266		406129	4004.51
	76700	296724	2418.38				967	179994	3484.73		384094	4236.78		317329	4465.49		470345	3745.96		455161	3054.6		352981	3611.22		430958	3518.39		490705	3059.26		204003	4235.65		169228	4061.15
	76800	675621	2355.71				968	355148	3417.98		437591	4184.75		444430	4528.41		171267	3824.99		350768	3122.2		312076	3576.51		208516	3546.39		332222	3086.64		366635	4260.53		384094	4132.96
	76900	316302	2380.95				969	373907	3428.34		434193	4259.75		315539	4511.8		210083	3799.81		478256	3101.15		179994	3631.85		182322	3545.29		324574	3088.16		257952	4322.74		381474	4104.77
	77000	626816	2442				970	357419	3490.54		381561	4263.28		326468	4599.47		295738	3731.63		478256	3133.45		249996	3590.37		418176	3571.03		269038	3100.34		180556	4321.07		260354	4075.2
	77100	748551	2252.25				971	246724	3449.03		302075	4331.84		315539	4650.9		298846	3756.66		403298	3126.86		397659	3571.78		376424	3526.28		334207	3104.09		229699	4247.42		173912	4190.52
	77200	405755	2403.85				972	366715	3443.15		437591	4261.36		291170	4522.97		434193	3677.29		415072	3157.05		310345	3605.7		444430	3561.58		517656	3116.57		294182	4192.02		178291	4098.82
	77300	819471	2994.01				973	178291	3449.88		406228	4180.11		406129	4467.97		495050	3870.8		373990	3185.68		330260	3595.84		406129	3479.21		232532	3114.68		297310	4217.97		282445	4093.78
	77400	338447	2481.39				974	517656	3486.66		486578	4222.86		285327	4482.83		430958	3828.36		222480	3156.87		185302	3620.7		330260	3623.41		434193	3123.62		183498	4273.08		328386	4043.15
	77500	615989	2418.38				975	427663	3432.7		430958	4140.04		444430	4655.11		122105	3958.01		386750	3134.66		400411	3559.41		378974	3457.31		234450	3102.21		165261	4254.45		346494	4091.12
	77600	363821	2355.71				976	427663	3504.16		458896	4227.6		261572	4757.7		406129	3961.05		158770	3236.91		300451	3576.74		215673	3448.25		513065	3067.72		326468	4218.91		245640	4112.83
	77700	749819	2403.85				977	340240	3433.12		348581	4173.02		295738	4570.49		344360	3805.44		348581	3237.46		261572	3534.29		308631	3509.44		444430	3097.46		295738	4257.33		175531	4149.33
	77800	630732	2355.71				978	394851	3435.84		462692	4338.49		346494	4617.88		384094	3777.23		389443	3283.12		415175	3626.5		224234	3555.76		458896	3039.21		256807	4247.74		216508	4179.68
	77900	189538	2594.03				979	319080	3446.51		378974	4368.99		478256	4725.51		228759	3811.33		364326	3185.5		361968	3511.03		297310	3579.61		342252	3075.56		229699	4283.77		226017	4127.84
	78000	310386	2309.47				980	424418	3468.71		348581	4345.48		269038	5081.68		276943	3950.27		406129	3217.39		361968	3594.25		357419	3531.12		462692	3079.08		306994	-2.60516e+06		202550	4114.32
	78100	540928	2522.07				981	346494	3429.78		451607	4239.96		444430	4689.08		272933	3784.82		424418	3263.05		371506	3588.32		386750	3597.14		418176	3123.8		256807	4233.75		251118	4184.33
	78200	820813	2469.14				982	140266	3449.45		386750	4170.25		430958	4785.07		338182	3734.58		403298	3202.27		251118	3553.16		455161	3528.04		161041	3133.32		119013	4232.17		298846	4136.9
	78300	987898	2159.83				983	297310	3449.03		444430	4218.14		470345	5032.85		455161	3737.05		415072	3201.73		334207	3587.86		369055	3577.57		499471	3132.97		285278	4268.25		344360	4132.05
	78400	429087	2392.34				984	88347.8	3440.22		241468	4158.29		297310	4646.32		297310	3772.2		434193	3184.42		303715	3655.57		366715	3547.51		346494	3153.57		291170	4219.53		394851	4107.15
	78500	817839	2298.85				985	403298	3431.87		470345	4312.69		447990	4732.63		378974	3891.57		397565	3225.83		406228	3649.66		389443	3534.44		292694	3146.56		140618	4228.37		330260	4102.68
	78600	646715	2481.39				986	187142	3436.66		503820	4331.52		229699	4882.55		338182	3866.56		495050	3162.35		340240	3598.59		234450	3585.06		334207	3147.26		270295	4249.33		297310	4114.32
	78700	562686	2232.14				987	178291	3412.2		409101	4191.57		513065	4865.74		376424	3814.41		474335	3199.01		427663	3603.4		366715	3573.5		180575	3138.01		251118	4176.86		253356	4063.49
	78800	396142	2219.76				988	437591	3451.34		424418	4282.98		143469	4716.84		324574	3706.92		478256	3216.47		378974	3540.26		430958	3646.06		522492	3100		288219	4247.42		412115	4147.51
	78900	616003	2138.97				989	240430	3432.08		430958	4218.46		357419	4637.18		409101	3848.42		437591	3223.44		421327	3582.18		427663	3552.64		444430	3107.83		185898	4192.95		285278	4135.38
	79000	714950	2169.2				990	340240	3401.33		486578	4167.8		214050	4826.71		350768	3837.97		346494	3230.99		444430	3605.47		434193	3521.01		306994	3130.89		272889	4252.21		239401	4098.82
	79100	432048	2638.52				991	255633	3428.96		397659	4152.19		261572	4520.09		403298	3786.84		447990	3268.51		415175	3591.73		400411	3565.62		302075	3160.8		286741	4229.95		214050	4234.76
	79200	503659	2442				992	265252	3398.67		482381	4198.42		508400	4644.03		260354	3852.87		441042	3178.16		444430	3567.05		328386	3543.07		441042	3125.52		163824	4221.42		350768	4229.38
	79300	443109	2072.54				993	110210	3450.29		389443	4261.68		532272	5081.24		215673	3840.31		427663	3290.19		418176	3606.85		451607	3526.06		212450	3103.4		236399	4190.16		204750	4205.48
	79400	529508	2275.31				994	336149	3461.9		462692	4245.69		283878	4653.59		415072	3779.75		447990	3303.06		394851	3596.75		334207	3575.77		503820	3092.21		95504.1	4184.89		294182	4138.71
	79500	563787	2178.65				995	418176	3429.78		342252	4201.22		466422	4817.26		373907	3838.75		340240	3255.72		389443	3631.15		403298	3519.26		357419	3102.21		239401	4185.82		344360	4108.35
	79600	720414	2159.83				996	427663	3479.37		378974	4345.15		332222	6389.96		418176	3834.33		409101	3259.85		418176	3607.3		317329	3597.59		462692	3109.21		214845	4170.99		295738	4196.44
	79700	364049	2089.86				997	326468	3423.57		427663	4348.49		478256	4894.37		424418	4002.26		447990	3261.16		430958	3586.72		378974	3635.05		359717	3091.19		186517	4225.21		348581	4213
	79800	215992	2457				998	279667	3493.33		412115	4394.78		306994	4592		229699	3890.51		462692	3206.08		421327	3617.93		369055	3526.72		369055	3106.13		181140	4216.08		400411	4255.46
	79900	413773	2366.86				999	317329	3479.37		371506	4315.32		276943	4807.43		244601	3907.97		312076	3224.72		355148	3621.4		292694	3562.7		338182	3143.41		201819	4258.61		236399	4246.83
	80000	408661	2457				1000	297310	3439.59		441042	4270.36		350768	5026.59		269038	3847.1		478256	3261.73		373990	3654.38		285327	3552.64		308688	3149.72		288219	4290.26		269038	4150.86
	80100	543979	2534.85
	80200	551802	2457
	80300	536723	2551.02
	80400	603519	2333.72
	80500	526968	2320.72
	80600	550308	2265.01
	80700	459178	2496.88
	80800	502415	2430.13
	80900	323184	2577.32
	81000	461715	2509.41
	81100	651211	2190.58
	81200	468803	2200.22
	81300	460106	2496.88
	81400	208567	2469.14
	81500	549837	2392.34
	81600	377746	2496.88
	81700	557958	2320.72
	81800	264022	2496.88
	81900	533978	2309.47
	82000	811382	2469.14
	82100	361257	2138.97
	82200	770740	2577.32
	82300	402555	2522.07
	82400	354062	2265.01
	82500	331473	2522.07
	82600	455388	2522.07
	82700	556970	2762.43
	82800	582544	2298.85
	82900	686879	2496.88
	83000	482806	2380.95
	83100	310639	2333.72
	83200	460538	2481.39
	83300	381502	2457
	83400	439822	2594.03
	83500	471158	2828.85
	83600	144553	2442
	83700	364870	2594.03
	83800	332634	2285.71
	83900	431234	2333.72
	84000	524414	2403.85
	84100	442107	2442
	84200	267853	2430.13
	84300	257355	2509.41
	84400	212056	2344.67
	84500	391563	2564.1
	84600	528086	2496.88
	84700	620134	2418.38
	84800	430116	2728.51
	84900	754663	2210.26
	85000	588408	2392.34
	85100	373842	2509.41
	85200	518109	2392.34
	85300	576266	2577.32
	85400	440081	2469.14
	85500	537048	2621.23
	85600	477006	2684.56
	85700	430896	2469.14
	85800	382072	2469.14
	85900	474070	2442
	86000	419836	2594.03
	86100	567173	2728.51
	86200	362077	3289.47
	86300	371378	3053.44
	86400	594340	3053.44
	86500	323110	3289.47
	86600	260245	3539.82
	86700	418320	3460.21
	86800	413840	3656.31
	86900	639057	3246.75
	87000	359148	3412.97
	87100	242142	3460.21
	87200	418948	3514.94
	87300	68894.7	3831.42
	87400	427730	2747.25
	87500	353112	3539.82
	87600	428527	3656.31
	87700	451731	3683.24
	87800	441706	3710.58
	87900	382259	2777.78
	88000	256822	3868.47
	88100	500507	2684.56
	88200	460273	4000
	88300	390926	3490.4
	88400	488532	3597.12
	88500	534325	4000
	88600	332054	3803.58
	88700	346335	3623.19
	88800	211081	3929.27
	88900	392238	3597.12
	89000	233650	2684.56
	89100	334174	3412.97
	89200	253900	2812.94
	89300	527755	3514.94
	89400	344708	3773.58
	89500	412326	3929.27
	89600	329819	3623.19
	89700	381928	2496.88
	89800	309013	2699.06
	89900	458500	2430.13
	90000	183006	3868.47
	90100	354832	2699.06
	90200	358048	3683.24
	90300	420950	2522.07
	90400	410458	3539.82
	90500	278942	2699.06
	90600	635034	3683.24
	90700	387141	3968.25
	90800	415173	3656.31
	90900	406860	2594.03
	91000	684538	2265.01
	91100	312528	2954.21
	91200	420669	2403.85
	91300	455350	2638.52
	91400	559261	3412.97
	91500	216521	2666.67
	91600	182927	2747.25
	91700	753006	2777.78
	91800	458183	2607.43
	91900	516474	2496.88
	92000	327439	2812.94
	92100	402063	2496.88
	92200	338954	2849
	92300	629374	2747.25
	92400	534024	2481.39
	92500	549313	2699.06
	92600	255256	2607.43
	92700	481488	2684.56
	92800	276819	2699.06
	92900	615987	2309.47
	93000	524501	2728.51
	93100	424177	2777.78
	93200	650328	2652.52
	93300	372146	2797.2
	93400	333170	2652.52
	93500	390990	2638.52
	93600	331279	2699.06
	93700	359901	2210.26
	93800	302170	2714.15
	93900	515669	2666.67
	94000	645228	2564.1
	94100	832116	2320.72
	94200	524582	2430.13
	94300	480848	2496.88
	94400	394423	2219.76
	94500	380112	2232.14
	94600	516916	2509.41
	94700	561411	2430.13
	94800	619174	2298.85
	94900	391044	2242.15
	95000	485740	2469.14
	95100	481047	2551.02
	95200	532900	2496.88
	95300	525678	2403.85
	95400	642077	2298.85
	95500	411730	2577.32
	95600	450193	2457
	95700	742393	2882.63
	95800	280942	2275.31
	95900	554049	2380.95
	96000	440187	2430.13
	96100	400697	2265.01
	96200	328906	2442
	96300	820557	2457
	96400	313001	2265.01
	96500	311766	2496.88
	96600	526886	2252.25
	96700	532181	2442
	96800	728836	2430.13
	96900	734031	2564.1
	97000	330167	2481.39
	97100	611537	2442
	97200	317907	2457
	97300	180073	2577.32
	97400	592128	2298.85
	97500	370414	2320.72
	97600	491848	2252.25
	97700	191040	2457
	97800	416025	2762.43
	97900	341609	2298.85
	98000	483456	2457
	98100	661529	2320.72
	98200	214009	2522.07
	98300	209130	2285.71
	98400	389919	2242.15
	98500	376646	2481.39
	98600	414654	2309.47
	98700	365744	2320.72
	98800	370751	2344.67
	98900	298312	2403.85
	99000	202817	3073.42
	99100	332731	2954.21
	99200	366363	2699.06
	99300	295253	3012.05
	99400	326368	2994.01
	99500	310335	2976.19
	99600	462113	2994.01
	99700	375681	3012.05
	99800	387983	3267.97
	99900	485247	3246.75
	100000	375301	2621.23
	100100	208806	2936.86
	100200	349869	3338.9
	100300	248666	3012.05
	100400	357782	3053.44
	100500	484818	2828.85
	100600	348794	3222.79
	100700	199790	3073.42
	100800	430521	3012.05
	100900	318635	2976.19
	101000	508743	3073.42
	101100	359947	3034.9
	101200	313311	3134.8
	101300	273974	3134.8
	101400	472283	2430.13
	101500	424817	2976.19
	101600	295499	2699.06
	101700	368138	2919.71
	101800	285909	2577.32
	101900	339641	2481.39
	102000	308171	2865.33
	102100	298168	2994.01
	102200	308502	2954.21
	102300	340574	2954.21
	102400	346302	2898.55
	102500	390263	3179.65
	102600	303421	2621.23
	102700	482496	2849
	102800	459727	2442
	102900	453918	2442
	103000	282769	2418.38
	103100	276699	2777.78
	103200	415856	2762.43
	103300	311916	2418.38
	103400	284793	2849
	103500	519158	2392.34
	103600	282985	2430.13
	103700	321336	2551.02
	103800	407143	2344.67
	103900	350910	3154.57
	104000	325566	2469.14
	104100	333343	2522.07
	104200	244471	2430.13
	104300	305300	2430.13
	104400	241543	2638.52
	104500	406784	2265.01
	104600	404053	2481.39
	104700	485367	2430.13
	104800	341599	2496.88
	104900	373762	2714.15
	105000	439029	2469.14
	105100	434431	2275.31
	105200	221887	2285.71
	105300	355375	2403.85
	105400	523833	2366.86
	105500	239017	2392.34
	105600	210694	2551.02
	105700	447620	2232.14
	105800	374922	2403.85
	105900	389810	2442
	106000	474524	2309.47
	106100	244410	2333.72
	106200	512394	2355.71
	106300	366697	2551.02
	106400	414175	2509.41
	106500	316052	2457
	106600	260091	2242.15
	106700	377112	2333.72
	106800	372895	2380.95
	106900	382272	2430.13
	107000	359001	2469.14
	107100	279411	2509.41
	107200	353587	2522.07
	107300	229222	2298.85
	107400	451711	2577.32
	107500	409278	2747.25
	107600	338169	2333.72
	107700	165390	2430.13
	107800	349360	2457
	107900	310235	2638.52
	108000	568293	2333.72
	108100	390590	2333.72
	108200	404709	2298.85
	108300	332553	2380.95
	108400	322533	2344.67
	108500	340068	2298.85
	108600	103081	2699.06
	108700	457185	2496.88
	108800	296304	2109.7
	108900	442263	2380.95
	109000	244734	2418.38
	109100	500511	2430.13
	109200	494845	2594.03
	109300	415174	2865.33
	109400	437715	2442
	109500	542224	2344.67
	109600	391539	2522.07
	109700	81237.4	2298.85
	109800	331188	3095.98
	109900	279460	3154.57
	110000	181714	2442
	110100	273309	2607.43
	110200	251313	2522.07
	110300	206886	2865.33
	110400	548509	2652.52
	110500	253355	2430.13
	110600	282521	2684.56
	110700	303632	2607.43
	110800	639546	2699.06
	110900	340958	2392.34
	111000	206156	2355.71
	111100	327437	2577.32
	111200	241502	2442
	111300	280546	2366.86
	111400	377670	2366.86
	111500	253398	2522.07
	111600	639906	2777.78
	111700	340671	2812.94
	111800	383455	2496.88
	111900	273648	2457
	112000	145634	2577.32
	112100	202243	2430.13
	112200	424113	2403.85
	112300	270547	2666.67
	112400	443440	2403.85
	112500	294829	2684.56
	112600	565715	2309.47
	112700	442924	2366.86
	112800	372042	2652.52
	112900	357804	2219.76
	113000	534242	2442
	113100	464104	2551.02
	113200	659322	2430.13
	113300	332749	2344.67
	113400	191569	2344.67
	113500	466582	2366.86
	113600	414218	2418.38
	113700	399527	2684.56
	113800	546275	2666.67
	113900	521315	2380.95
	114000	394095	2403.85
	114100	525921	2522.07
	114200	453658	2380.95
	114300	324052	2298.85
	114400	342963	2607.43
	114500	509975	2638.52
	114600	278203	2496.88
	114700	420996	2457
	114800	347283	2457
	114900	535405	2430.13
	115000	419599	2344.67
	115100	385739	2252.25
	115200	433691	2638.52
	115300	429631	2607.43
	115400	364291	2403.85
	115500	456972	2355.71
	115600	447141	2594.03
	115700	375606	2607.43
	115800	357894	2652.52
	115900	679796	2577.32
	116000	541771	2344.67
	116100	372839	2457
	116200	325837	2534.85
	116300	546535	2469.14
	116400	443654	2403.85
	116500	465048	2714.15
	116600	361449	2403.85
	116700	632153	2564.1
	116800	363866	2403.85
	116900	409294	2621.23
	117000	274433	2594.03
	117100	347963	2380.95
	117200	468919	2534.85
	117300	530686	2469.14
	117400	446710	2430.13
	117500	386466	2403.85
	117600	310438	2747.25
	117700	390447	2797.2
	117800	367450	2285.71
	117900	236418	2355.71
	118000	556234	2333.72
	118100	239240	2380.95
	118200	163669	2638.52
	118300	312594	2344.67
	118400	385860	2481.39
	118500	267722	2380.95
	118600	261109	2457
	118700	311692	2457
	118800	467140	2594.03
	118900	565742	2457
	119000	449463	2285.71
	119100	349893	2607.43
	119200	355827	2714.15
	119300	179282	2430.13
	119400	614036	2418.38
	119500	307682	2469.14
	119600	280929	2621.23
	119700	247689	2344.67
	119800	321189	2392.34
	119900	158554	2380.95
	120000	362541	2430.13
	120100	489925	2333.72
	120200	345268	2380.95
	120300	213911	2320.72
	120400	394557	2666.67
	120500	236090	2430.13
	120600	309116	2509.41
	120700	427175	2534.85
	120800	377939	2285.71
	120900	174883	2403.85
	121000	453970	2522.07
	121100	462121	2355.71
	121200	327093	2355.71
	121300	528212	2621.23
	121400	463403	2392.34
	121500	356217	2344.67
	121600	366801	2607.43
	121700	307745	2621.23
	121800	467877	2442
	121900	194717	2551.02
	122000	497091	2714.15
	122100	352030	2380.95
	122200	504821	2469.14
	122300	690157	2457
	122400	247093	2392.34
	122500	324424	2344.67
	122600	235538	2344.67
	122700	246573	2509.41
	122800	320880	2812.94
	122900	248367	2355.71
	123000	454586	2355.71
	123100	201666	2320.72
	123200	327473	2509.41
	123300	195973	2392.34
	123400	423260	2522.07
	123500	217295	2577.32
	123600	187880	2355.71
	123700	524761	2594.03
	123800	212457	2418.38
	123900	486617	2496.88
	124000	440922	2469.14
	124100	359528	2403.85
	124200	458811	2509.41
	124300	302896	2380.95
	124400	201149	2430.13
	124500	482824	2403.85
	124600	450273	2684.56
	124700	468168	2380.95
	124800	234284	2638.52
	124900	476390	2380.95
	125000	432044	2666.67
	125100	238489	2577.32
	125200	318526	2418.38
	125300	382935	2509.41
	125400	482280	2728.51
	125500	308218	2320.72
	125600	419191	2522.07
	125700	437306	2430.13
	125800	382635	2355.71
	125900	380590	2442
	126000	372563	2392.34
	126100	257142	2380.95
	126200	405525	2380.95
	126300	638568	2469.14
	126400	481356	2344.67
	126500	515091	2392.34
	126600	518491	2551.02
	126700	658798	2457
	126800	252978	2392.34
	126900	545062	2285.71
	127000	383506	2481.39
	127100	422551	2551.02
	127200	525876	2403.85
	127300	236516	2652.52
	127400	359278	2442
	127500	362851	2496.88
	127600	604911	2638.52
	127700	593317	2684.56
	127800	425556	2551.02
	127900	426298	2418.38
	128000	558210	2481.39
	128100	289416	2344.67
	128200	338140	2666.67
	128300	619398	2638.52
	128400	331028	2865.33
	128500	382791	2954.21
	128600	406459	2777.78
	128700	431096	2936.86
	128800	429000	2812.94
	128900	529560	2684.56
	129000	451173	2652.52
	129100	461854	2865.33
	129200	308070	2747.25
	129300	488739	2509.41
	129400	642166	2898.55
	129500	540669	2366.86
	129600	465153	2777.78
	129700	334085	2577.32
	129800	473919	2403.85
	129900	306681	2344.67
	130000	502711	2430.13
	130100	335300	2994.01
	130200	182473	2534.85
	130300	274899	2797.2
	130400	465731	2828.85
	130500	476294	2762.43
	130600	659322	3034.9
	130700	318612	2534.85
	130800	377247	2919.71
	130900	697635	2522.07
	131000	398431	2954.21
	131100	669743	2714.15
	131200	513733	2666.67
	131300	525653	2442
	131400	529302	2509.41
	131500	465425	2714.15
	131600	385253	2496.88
	131700	497072	2392.34
	131800	365601	2380.95
	131900	644266	2849
	132000	705562	3222.79
	132100	496163	3115.26
	132200	368748	3222.79
	132300	382858	3073.42
	132400	700695	3095.98
	132500	538297	2714.15
	132600	761403	3073.42
	132700	569921	3289.47
	132800	701530	3246.75
	132900	417907	3154.57
	133000	492264	3053.44
	133100	423362	3134.8
	133200	470541	2442
	133300	343581	2403.85
	133400	321080	2469.14
	133500	538795	3034.9
	133600	595937	3073.42
	133700	584918	2534.85
	133800	364277	3034.9
	133900	614851	3115.26
	134000	667931	3012.05
	134100	523619	3053.44
	134200	452084	3134.8
	134300	483696	3012.05
	134400	452307	3154.57
	134500	532198	2355.71
	134600	341390	2481.39
	134700	412489	3034.9
	134800	459712	2882.63
	134900	381260	2994.01
	135000	589638	2652.52
	135100	942996	3115.26
	135200	692629	2551.02
	135300	461797	2380.95
	135400	743179	2607.43
	135500	672240	2403.85
	135600	402427	3095.98
	135700	801353	2865.33
	135800	382810	3012.05
	135900	411701	2621.23
	136000	619172	2976.19
	136100	363369	2418.38
	136200	717468	2232.14
	136300	363795	3389.83
	136400	361241	2652.52
	136500	269089	2418.38
	136600	562654	2797.2
	136700	366362	2442
	136800	391528	2714.15
	136900	390820	2652.52
	137000	767327	2430.13
	137100	592988	2747.25
	137200	462858	3095.98
	137300	385635	2828.85
	137400	691467	2976.19
	137500	333446	2522.07
	137600	323018	2469.14
	137700	302998	2777.78
	137800	377299	2849
	137900	555728	2865.33
	138000	244644	2849
	138100	493126	3115.26
	138200	551924	3134.8
	138300	813901	2936.86
	138400	608509	2457
	138500	486767	2285.71
	138600	563088	2392.34
	138700	638629	2469.14
	138800	674673	2403.85
	138900	511377	2621.23
	139000	802678	2320.72
	139100	436980	2551.02
	139200	682799	2777.78
	139300	592640	2442
	139400	316542	2457
	139500	306275	2496.88
	139600	512972	2621.23
	139700	721930	2509.41
	139800	607039	2442
	139900	1.09434e+06	2320.72
	140000	942103	2594.03
	140100	694481	2728.51
	140200	579025	2522.07
	140300	728794	2954.21
	140400	423801	2666.67
	140500	645188	2797.2
	140600	1.01437e+06	2747.25
	140700	584546	2812.94
	140800	552535	2509.41
	140900	448039	2652.52
	141000	615284	2699.06
	141100	640180	2522.07
	141200	617974	2812.94
	141300	341451	2828.85
	141400	924330	2621.23
	141500	598129	2621.23
	141600	468032	2777.78
	141700	445529	2797.2
	141800	605012	2865.33
	141900	610156	2496.88
	142000	836698	2534.85
	142100	346684	2344.67
	142200	695524	2534.85
	142300	600761	2684.56
	142400	662636	2828.85
	142500	466813	2333.72
	142600	497748	2430.13
	142700	419026	2469.14
	142800	680284	2496.88
	142900	843537	2747.25
	143000	991586	2285.71
	143100	650290	2684.56
	143200	643056	2849
	143300	658657	2551.02
	143400	612689	2652.52
	143500	618557	2777.78
	143600	544987	2828.85
	143700	607589	2621.23
	143800	467109	2747.25
	143900	939699	2577.32
	144000	766715	2714.15
	144100	509017	2699.06
	144200	498682	2777.78
	144300	786887	2865.33
	144400	554459	2699.06
	144500	563471	2954.21
	144600	618228	2714.15
	144700	428011	2577.32
	144800	540823	2849
	144900	374633	2275.31
	145000	504630	2496.88
	145100	463806	2469.14
	145200	605528	2418.38
	145300	686029	2496.88
	145400	388909	2481.39
	145500	894626	2564.1
	145600	402663	2882.63
	145700	776184	2481.39
	145800	646927	2252.25
	145900	703789	2380.95
	146000	408589	2457
	146100	768903	2728.51
	146200	619500	2481.39
	146300	785540	2309.47
	146400	635898	2481.39
	146500	489346	2469.14
	146600	656401	2699.06
	146700	274940	2285.71
	146800	631704	2457
	146900	784532	2366.86
	147000	452256	2551.02
	147100	757714	3053.44
	147200	354313	2481.39
	147300	167947	2430.13
	147400	617006	2551.02
	147500	289422	2522.07
	147600	520878	2442
	147700	395472	2496.88
	147800	546078	2392.34
	147900	443832	2392.34
	148000	607295	2469.14
	148100	379910	2496.88
	148200	277457	2607.43
	148300	348654	4830.92
	148400	705836	2403.85
	148500	403696	2265.01
	148600	552260	2430.13
	148700	676613	2430.13
	148800	430108	2320.72
	148900	464637	2481.39
	149000	579655	2320.72
	149100	306780	2344.67
	149200	422754	2442
	149300	352964	2418.38
	149400	373535	2169.2
	149500	345191	2403.85
	149600	635211	2366.86
	149700	718814	2509.41
	149800	649701	2430.13
	149900	344554	2403.85
	150000	799517	2392.34
	150100	726132	2392.34
	150200	572875	2285.71
	150300	354780	2469.14
	150400	881721	2457
	150500	488286	2366.86
	150600	694553	2522.07
	150700	728372	2403.85
	150800	517440	2481.39
	150900	451611	2457
	151000	760040	2309.47
	151100	448450	2430.13
	151200	779794	2298.85
	151300	437185	2481.39
	151400	448542	2265.01
	151500	532139	2638.52
	151600	493709	2320.72
	151700	755087	2333.72
	151800	713040	2344.67
	151900	566402	2522.07
	152000	555369	2577.32
	152100	364358	2366.86
	152200	621976	2430.13
	152300	444678	2652.52
	152400	547533	2534.85
	152500	377738	2496.88
	152600	463205	2469.14
	152700	775170	2457
	152800	419430	2522.07
	152900	634129	2430.13
	153000	710237	2522.07
	153100	653200	2652.52
	153200	415148	2684.56
	153300	211551	2577.32
	153400	294831	2534.85
	153500	695164	2652.52
	153600	468729	2607.43
	153700	299814	2762.43
	153800	609249	2684.56
	153900	388317	3012.05
	154000	612336	2380.95
	154100	630889	2551.02
	154200	499863	2403.85
	154300	354810	2621.23
	154400	467173	2828.85
	154500	590859	2355.71
	154600	411970	2728.51
	154700	594274	2355.71
	154800	497374	2430.13
	154900	401840	2594.03
	155000	699474	2430.13
	155100	596627	2496.88
	155200	590218	2638.52
	155300	463259	2551.02
	155400	498490	2469.14
	155500	738356	2898.55
	155600	526776	2594.03
	155700	398365	3539.82
	155800	259263	2577.32
	155900	422803	2380.95
	156000	350388	2849
	156100	357038	2577.32
	156200	413014	2594.03
	156300	687678	2762.43
	156400	214019	2849
	156500	568332	2534.85
	156600	588505	2298.85
	156700	419826	2551.02
	156800	694464	3073.42
	156900	415821	2777.78
	157000	339387	2577.32
	157100	335276	2994.01
	157200	512847	3412.97
	157300	404317	2457
	157400	504073	2564.1
	157500	511121	2355.71
	157600	382563	2797.2
	157700	410123	2457
	157800	588386	2594.03
	157900	776274	2392.34
	158000	331455	2509.41
	158100	412734	2430.13
	158200	462028	2380.95
	158300	379258	2577.32
	158400	709555	2849
	158500	497863	2621.23
	158600	814674	2403.85
	158700	892893	2481.39
	158800	251441	2534.85
	158900	235638	2522.07
	159000	466066	2728.51
	159100	678329	2564.1
	159200	637798	2298.85
	159300	411122	2355.71
	159400	330404	2684.56
	159500	460892	2577.32
	159600	385373	2496.88
	159700	551054	2684.56
	159800	380530	2666.67
	159900	511130	2509.41
	160000	229185	2496.88
	160100	434649	2392.34
	160200	365754	2849
	160300	333878	2594.03
	160400	345446	2812.94
	160500	338749	2403.85
	160600	422091	2865.33
	160700	483850	2638.52
	160800	349261	2666.67
	160900	468428	2638.52
	161000	344100	2812.94
	161100	394562	2777.78
	161200	613083	2812.94
	161300	494776	2564.1
	161400	274198	2849
	161500	362643	2469.14
	161600	348987	3154.57
	161700	361959	2714.15
	161800	319990	2607.43
	161900	131830	2252.25
	162000	503740	2392.34
	162100	327121	2577.32
	162200	317121	2882.63
	162300	530552	2564.1
	162400	529193	2418.38
	162500	314560	2333.72
	162600	275237	2714.15
	162700	299657	2564.1
	162800	549694	2509.41
	162900	290216	2638.52
	163000	181051	2442
	163100	292900	2728.51
	163200	506450	2344.67
	163300	345693	2298.85
	163400	543161	2594.03
	163500	328380	2344.67
	163600	523299	2714.15
	163700	385376	2747.25
	163800	362049	2481.39
	163900	505093	2534.85
	164000	377141	2430.13
	164100	201219	2828.85
	164200	276819	2652.52
	164300	523726	2457
	164400	418558	2797.2
	164500	351096	2551.02
	164600	330223	2714.15
	164700	408343	2392.34
	164800	312192	2469.14
	164900	619393	2355.71
	165000	284563	2366.86
	165100	341186	2828.85
	165200	403511	2344.67
	165300	296569	2551.02
	165400	176532	2762.43
	165500	152957	2275.31
	165600	249535	2522.07
	165700	201925	2607.43
	165800	242756	2594.03
	165900	113087	2551.02
	166000	395085	2509.41
	166100	571639	2564.1
	166200	547184	2898.55
	166300	664030	2380.95
	166400	372336	2252.25
	166500	435710	2496.88
	166600	394889	2747.25
	166700	380499	2522.07
	166800	509814	2522.07
	166900	273126	2534.85
	167000	103703	2481.39
	167100	409376	2684.56
	167200	374690	2442
	167300	339368	2403.85
	167400	247706	2496.88
	167500	211858	2621.23
	167600	402042	2666.67
	167700	388391	2898.55
	167800	641024	2551.02
	167900	388811	2320.72
	168000	275998	2534.85
	168100	394854	2594.03
	168200	268877	2747.25
	168300	292713	2714.15
	168400	275810	2469.14
	168500	560689	2285.71
	168600	462769	2442
	168700	674207	2652.52
	168800	314010	2380.95
	168900	219343	2509.41
	169000	308492	2403.85
	169100	378586	2469.14
	169200	367280	2638.52
	169300	300653	2747.25
	169400	438792	2457
	169500	581063	2577.32
	169600	448663	2242.15
	169700	289054	2728.51
	169800	499353	2747.25
	169900	403937	2481.39
	170000	209622	2496.88
	170100	463303	2684.56
	170200	273143	2457
	170300	166007	2320.72
	170400	303306	2298.85
	170500	488047	2309.47
	170600	198249	2298.85
	170700	766216	2380.95
	170800	638998	2564.1
	170900	388129	2496.88
	171000	382535	2366.86
	171100	445562	2366.86
	171200	194037	2232.14
	171300	266617	2380.95
	171400	576070	2430.13
	171500	398812	2430.13
	171600	429159	2275.31
	171700	355014	2442
	171800	238592	2551.02
	171900	411277	2638.52
	172000	432500	2380.95
	172100	596547	2522.07
	172200	548917	2621.23
	172300	118222	2551.02
	172400	618908	2522.07
	172500	346082	2919.71
	172600	512967	2777.78
	172700	561145	2936.86
	172800	490255	2366.86
	172900	442661	2797.2
	173000	618728	2777.78
	173100	282893	2320.72
	173200	528346	2210.26
	173300	480904	2621.23
	173400	611789	2882.63
	173500	369734	2777.78
	173600	494589	2777.78
	173700	572551	2522.07
	173800	692552	2232.14
	173900	467626	2442
	174000	338198	2594.03
	174100	378346	2534.85
	174200	518678	2418.38
	174300	316188	2684.56
	174400	450263	2607.43
	174500	558173	2380.95
	174600	525094	2418.38
	174700	457340	2882.63
	174800	538326	2714.15
	174900	363537	2714.15
	175000	321995	2496.88
	175100	330994	2777.78
	175200	491123	2828.85
	175300	163879	2534.85
	175400	282352	2457
	175500	288845	2442
	175600	403484	2828.85
	175700	182622	3034.9
	175800	310445	2976.19
	175900	377450	2936.86
	176000	247787	2469.14
	176100	393275	2714.15
	176200	305262	2638.52
	176300	283853	2652.52
	176400	642977	2849
	176500	382627	2309.47
	176600	240030	2457
	176700	242589	2403.85
	176800	285129	2865.33
	176900	448818	2684.56
	177000	223632	2666.67
	177100	281237	2366.86
	177200	258307	2509.41
	177300	393903	2898.55
	177400	413568	2577.32
	177500	520140	2392.34
	177600	353651	2309.47
	177700	501684	2797.2
	177800	311445	2344.67
	177900	268827	2747.25
	178000	299609	2777.78
	178100	250010	2638.52
	178200	353161	2828.85
	178300	437136	2777.78
	178400	477479	2684.56
	178500	289863	2564.1
	178600	399542	2607.43
	178700	342365	2442
	178800	422583	2714.15
	178900	233811	2333.72
	179000	261275	2882.63
	179100	305689	2469.14
	179200	573156	2275.31
	179300	552605	2577.32
	179400	282779	2849
	179500	507101	2333.72
	179600	373527	2882.63
	179700	502187	2699.06
	179800	514582	2344.67
	179900	279007	2219.76
[truncated: 8,349 more rows]

## Sheet: Fig.1f
	t (s)	I (µA)		…	…
	0.066	7.53323		0.079	10.8638		38	15.9198		0.185	32.075		0.156	47.4196		0.134	66.4053		0.155	79.0425		0.147	83.9283		0.127	90.4743		0.041	119.526		0.083	122.642		0.111	131.667
	0.104	7.53198		0.155	10.8682		72	15.9615		0.373	31.7952		0.324	46.99		0.279	66.4033		0.318	78.8012		0.298	84.0255		0.259	90.5411		0.073	119.709		0.162	122.194		0.222	131.836
	0.14	7.52911		0.234	10.8269		109	15.9083		0.568	31.3621		0.49	46.9551		0.416	66.2697		0.481	78.8282		0.461	83.9432		0.382	90.7396		0.107	119.5		0.245	122.157		0.339	131.677
	0.174	7.5445		0.312	10.834		154	15.9937		0.749	31.904		0.661	47.0165		0.555	66.3382		0.643	78.9503		0.616	83.8213		0.513	90.6121		0.139	119.59		0.328	122.57		0.45	131.927
	0.216	7.54333		0.389	10.838		188	15.7288		0.934	31.6206		0.829	48.2732		0.697	66.4274		0.801	78.906		0.767	83.9312		0.637	90.6781		0.173	119.455		0.411	122.653		0.566	132.11
	0.254	7.53276		0.471	10.8437		225	15.8925		1.117	31.7905		0.992	48.1209		0.837	66.6447		0.963	78.9157		0.92	84.0085		0.771	90.6505		0.204	119.543		0.494	122.598		0.682	131.914
	0.299	7.54287		0.549	10.8564		267	15.9385		1.3	31.5224		1.16	48.4039		0.971	66.2221		1.122	78.9874		1.069	83.9749		0.896	90.7866		0.237	119.389		0.577	122.42		0.803	131.845
	0.335	7.52805		0.626	10.8571		302	15.9118		1.49	31.7208		1.326	48.8308		1.114	66.3544		1.283	78.932		1.22	83.9159		1.031	90.8159		0.273	119.449		0.664	122.327		0.912	132.043
	0.375	7.46845		0.704	10.8493		346	15.9514		1.677	31.7786		1.491	48.2245		1.251	66.4948		1.441	79.0341		1.378	83.64		1.154	90.6207		0.305	119.171		0.753	122.665		1.03	131.925
	0.41	7.52887		0.779	10.8433		381	15.9547		1.863	31.5792		1.655	47.8958		1.391	66.3778		1.6	78.8161		1.532	84.1121		1.282	90.944		0.345	119.333		0.841	122.717		1.141	131.775
	0.457	7.53126		0.858	10.8533		415	15.9559		2.05	31.6072		1.818	47.9973		1.533	66.3587		1.761	79.0555		1.689	83.6574		1.405	90.7519		0.377	119.302		0.92	122.477		1.258	131.695
	0.494	7.52811		0.936	10.8588		451	15.9359		2.626	31.8778		1.984	48.0753		1.667	66.2524		1.925	79.1312		1.839	83.84		1.537	90.8357		0.413	119.162		1.002	122.695		1.37	131.787
	0.536	7.53141		1.011	10.8378		486	15.9318		2.833	31.9782		2.147	47.8592		1.811	66.3173		2.09	78.8506		2.01	83.9327		1.66	90.6893		0.446	119.233		1.084	122.774		1.488	131.984
	0.572	7.52433		1.089	10.8373		525	15.9566		3.128	31.6216		2.308	47.9913		1.949	66.4499		2.253	79.0307		2.161	83.8256		1.796	90.805		0.478	119.354		1.17	122.948		1.603	132.053
	0.606	7.53188		1.169	10.844		563	15.9642		3.335	31.8561		2.471	47.9799		2.084	66.4344		2.416	78.864		2.313	83.926		1.919	90.9937		0.517	119.398		1.25	122.722		1.721	131.642
	0.649	7.51398		1.244	10.8548		605	15.9189		3.697	31.5429		2.634	48.2222		2.223	66.3073		2.574	78.9413		2.474	83.6317		2.055	90.7582		0.55	119.119		1.333	122.678		1.838	131.993
	0.688	7.52981		1.323	10.8308		638	15.9368		3.938	31.4439		2.794	47.9987		2.36	66.3686		2.736	79.1864		2.765	83.6654		2.179	90.754		0.582	119.039		1.415	122.47		1.955	132.303
	0.729	7.53188		1.4	10.8375		682	15.9104		4.118	31.5645		2.954	48.1222		2.503	66.5107		2.901	79.0102		2.989	83.5983		2.315	91.0339		0.615	119.013		1.498	122.692		2.065	132.106
	0.765	7.53467		1.475	10.8397		717	15.9208		4.301	31.6119		3.114	48.1368		2.64	66.6141		3.06	78.9525		3.209	83.6992		2.442	90.9324		0.648	119.243		1.584	122.659		2.182	132.025
	0.807	7.51771		1.551	10.8502		752	15.9657		4.481	31.6059		3.277	48.0401		2.766	66.4465		3.226	78.9641		3.356	83.8327		2.58	90.9125		0.688	119.363		1.673	122.439		2.298	131.708
	0.846	7.53988		1.628	10.8221		789	15.933		4.662	31.2593		3.441	47.3598		2.905	66.6235		3.392	78.9482		3.503	83.7414		2.707	90.6241		0.721	119.367		1.755	122.667		2.414	131.519
	0.894	7.52522		1.707	10.8576		825	15.9253		4.844	31.3925		3.605	47.851		3.042	66.4525		3.56	79.0047		3.65	83.7263		2.843	90.7663		0.754	119.526		1.835	122.889		2.523	131.697
	0.93	7.53059		1.782	10.8512		868	15.9605		5.023	31.4282		3.765	48.0136		3.179	66.2956		3.744	79.0005		3.798	83.7152		2.972	91.0198		0.788	119.584		1.917	122.688		2.638	131.566
	1.076	7.53122		1.861	10.8564		914	15.9085		5.207	31.6873		3.93	48.1288		3.307	66.464		3.909	78.9404		3.944	83.493		3.11	90.8261		0.826	119.386		2	122.577		2.753	131.744
	1.117	7.53319		1.939	10.8587		952	15.9322		5.388	31.4334		4.092	48.2263		3.449	66.1266		4.066	79.0406		4.161	83.6807		3.233	90.8126		0.867	119.198		2.082	122.294		2.869	131.56
	1.158	7.52082		2.013	10.8531		986	15.9315		5.569	31.6553		4.256	48.1076		3.584	66.3206		4.226	79.2493		4.313	83.5888		3.366	90.922		0.902	119.26		2.163	122.733		2.982	131.725
	1.202	7.55452		2.091	10.8446		1031	15.9433		5.749	31.7046		4.418	48.1003		3.717	66.2904		4.411	78.8644		4.536	83.5378		3.489	90.7385		0.941	119.704		2.243	122.8		3.098	131.518
	1.239	7.58613		2.17	10.8555		1066	15.9268		5.934	31.6871		4.581	47.9665		3.856	66.5269		4.579	79.0088		4.687	83.4918		3.619	90.8355		0.973	119.312		2.326	122.536		3.207	131.824
	1.275	7.53609		2.247	10.8532		1108	15.9105		6.113	31.748		4.742	48.1312		3.995	66.5169		4.808	79.2623		4.835	83.6378		3.743	90.9182		1.006	119.066		2.408	122.13		3.323	131.714
	1.313	7.52709		2.323	10.8356		1144	15.9089		6.296	31.5126		4.911	48.025		4.136	66.5101		4.968	79.0731		4.985	83.6003		3.872	90.5723		1.046	119.039		2.49	122.862		3.432	131.692
	1.35	7.5262		2.4	10.8156		1179	15.7093		6.479	31.7396		5.07	48.0431		4.277	66.3873		5.128	79.04		5.134	83.5178		3.996	90.518		1.077	119.39		2.579	122.499		3.547	131.748
	1.392	7.51756		2.477	10.8387		1216	16.209		6.664	31.5752		5.232	48.0027		4.411	66.4601		5.287	78.8738		5.286	83.4876		4.129	90.8883		1.118	119.272		2.664	122.493		3.656	131.81
	1.427	7.51177		2.553	10.8431		1251	15.7372		6.843	31.4731		5.395	47.9098		4.556	66.2602		5.449	79.047		5.434	83.6341		4.257	90.7541		1.15	119.006		2.747	122.75		3.776	131.707
	1.473	7.53877		2.63	10.8309		1290	15.8928		7.028	31.4826		5.561	47.9551		4.694	66.3709		5.754	79.0126		5.656	83.8171		4.388	90.7899		1.183	119.449		2.833	122.727		3.885	132.094
	1.512	7.51759		2.717	10.8551		1329	15.9298		7.208	31.5933		5.724	47.9198		4.829	66.4161		5.913	79.312		5.806	83.6324		4.515	90.8168		1.222	119.206		2.915	122.313		4.003	131.64
	1.554	7.5173		2.794	10.8624		1370	15.9108		7.388	31.4597		5.889	47.8625		4.976	66.5862		6.151	79.0266		5.956	83.6596		4.647	90.9109		1.255	119.4		2.995	122.68		4.113	131.728
	1.59	7.52046		2.869	10.8483		1406	15.9427		7.571	31.3805		6.05	47.8819		5.122	66.4153		6.313	78.8832		6.107	83.5833		4.783	90.9804		1.295	119.604		3.082	122.517		4.23	131.594
	1.625	7.51901		2.948	10.8452		1449	15.891		7.754	31.4251		6.218	47.9639		5.26	66.3207		6.477	79.0764		6.26	83.7132		4.914	90.631		1.329	119.351		3.163	122.268		4.342	131.915
	1.662	7.54595		3.027	10.8467		1484	15.9321		7.932	31.3174		6.375	48.1524		5.396	66.1584		6.638	78.9022		6.414	83.709		5.041	90.9127		1.361	119.637		3.248	122.82		4.463	131.833
	1.701	7.53584		3.103	10.8525		1520	15.9345		8.112	31.2763		6.537	47.9601		5.54	66.2325		6.804	79.123		6.566	83.9335		5.176	90.8415		1.393	119.534		3.331	122.731		4.574	132.022
	1.743	7.53445		3.181	10.8323		1558	15.9319		8.29	31.4064		6.7	48.0009		5.679	66.2945		7.272	78.9711		6.718	83.6579		5.301	90.6238		1.427	119.406		3.418	122.746		4.696	131.786
	1.779	7.53995		3.259	10.84		1594	15.6925		8.471	31.4139		6.919	48.0659		5.809	66.3897		7.439	79.0443		6.867	83.9852		5.433	90.6788		1.467	119.525		3.506	122.727		4.805	131.796
	1.822	7.52885		3.334	10.8308		1629	15.7224		8.649	31.2746		7.145	48.0524		5.954	66.182		7.761	79.1142		7.015	83.625		5.561	90.7483		1.499	119.194		3.589	122.485		4.922	131.613
	1.861	7.54179		3.411	10.8329		1667	15.7538		8.829	31.4392		7.316	47.977		6.094	66.4046		7.926	79.183		7.167	83.6967		5.691	90.8431		1.533	119.447		3.671	122.761		5.034	131.771
	1.907	7.52034		3.49	10.8385		1712	15.9272		9.011	31.5841		7.473	47.8639		6.223	66.2877		8.099	79.0876		7.317	83.5457		5.814	90.8066		1.566	119.143		3.75	122.504		5.152	131.636
	1.943	7.51962		3.568	10.8329		1746	15.9628		10.234	31.4847		7.639	47.9231		6.363	66.2492		8.265	78.6978		7.467	83.6659		5.969	90.8699		1.599	119.258		3.832	122.741		5.264	131.593
	1.986	7.54646		3.643	10.8354		1789	15.9137		10.393	31.4637		7.8	47.8471		6.505	66.1498		8.435	79.1095		7.618	83.7411		6.099	91.0475		1.644	119.216		3.916	122.583		5.384	132.118
	2.022	7.52338		3.722	10.8461		1823	15.9432		10.553	31.3178		7.966	48.0136		6.635	66.5312		8.601	79.204		7.771	83.6287		6.222	90.8466		1.676	119.027		3.998	122.772		5.497	131.931
	2.059	7.47854		3.801	10.8412		1868	15.7181		10.709	31.6342		8.126	47.912		6.774	66.3421		9.187	79.0788		7.923	83.3416		6.352	90.7404		1.711	119.023		4.079	122.152		5.615	131.777
	2.095	7.51959		3.877	10.8375		1902	15.7798		10.872	31.6219		8.292	48.1157		6.904	66.2385		9.293	79.1952		8.072	83.9327		6.476	90.7908		1.744	119.231		4.164	122.592		5.725	131.767
	2.134	7.51548		3.954	10.8406		1935	15.9188		11.032	31.377		8.45	47.9551		7.048	66.3692		9.392	79.1328		8.222	83.5505		6.615	90.9464		1.776	119.237		4.251	122.545		5.844	131.795
	2.176	7.5231		4.033	10.8199		1969	15.9466		11.192	31.2239		8.614	48.1446		7.187	66.0614		9.491	79.1161		8.377	83.7173		6.738	90.6893		1.81	119.145		4.34	122.743		5.955	131.489
	2.211	7.51337		4.11	10.8426		2007	15.95		11.351	31.252		8.773	47.8435		7.319	66.3861		9.601	79.0602		8.526	83.7444		6.983	90.764		1.842	119.256		4.42	122.72		6.072	131.559
	2.255	7.5285		4.186	10.8331		2048	15.9447		11.508	31.5218		8.936	47.9516		7.459	66.5074		9.699	79.2436		8.678	83.6453		7.114	90.7044		1.881	119.238		4.503	122.722		6.183	131.851
	2.293	7.49651		4.264	10.8402		2086	15.913		11.667	31.3167		9.1	47.9204		7.602	66.2089		9.801	79.1948		8.834	83.6648		7.233	90.5823		1.914	119.283		4.585	122.633		6.302	131.769
	2.336	7.51824		4.341	10.8339		2128	15.9564		11.826	31.4128		9.265	47.938		7.736	66.2586		9.908	78.9823		8.984	83.6924		7.366	90.5926		1.946	119.078		4.667	122.806		6.436	131.9
	2.37	7.51485		4.416	10.8411		2165	15.9339		11.984	31.2573		9.427	47.9659		7.868	66.2664		10.009	78.912		9.136	83.7564		7.489	90.8564		1.982	119.27		4.75	122.652		6.552	131.747
	2.405	7.53039		4.494	10.8424		2204	15.9389		12.221	31.3105		9.588	47.9237		7.997	66.317		10.107	78.9902		9.284	83.6008		7.621	90.6696		2.018	119.527		4.837	122.428		6.663	132.159
	2.445	7.51895		4.572	10.8385		2239	15.9298		12.381	31.5679		9.747	47.8247		8.129	66.2791		10.236	78.9879		10.4	83.6094		7.746	90.6979		2.057	119.252		4.922	122.355		6.779	131.686
	2.481	7.53137		4.651	10.8281		2274	15.9101		12.59	31.4415		9.916	47.8971		8.259	66.2938		10.339	78.9097		10.682	83.7833		7.879	90.672		2.091	119.259		5.003	122.611		6.893	132.015
	2.524	7.51591		4.727	10.8392		2311	15.746		12.76	31.4748		10.075	48.034		8.551	66.3222		10.451	78.981		10.837	83.64		8.003	90.7278		2.123	119.441		5.092	122.612		7.009	132.371
	2.562	7.5123		4.805	10.8488		2346	15.7132		12.935	31.4478		10.236	47.8255		8.697	66.5323		10.556	79.0689		11.054	83.8253		8.134	90.5464		2.155	119.777		5.179	122.623		7.119	132.057
	2.605	7.52341		4.884	10.8375		2384	15.7086		13.105	31.4206		10.397	48.0185		8.837	66.3766		10.67	79.0689		11.205	83.875		8.258	90.5964		2.189	119.377		5.263	122.64		7.234	131.805
	2.643	7.53254		4.965	10.8461		2420	15.9058		13.273	31.393		10.556	47.8195		8.969	66.1065		10.778	78.9073		11.354	83.7486		8.44	90.8301		2.228	119.487		5.344	122.164		7.344	131.894
	2.688	7.52814		5.043	10.8487		2467	15.9581		13.446	31.4608		10.72	47.9781		9.317	66.4115		10.884	79.0863		11.505	83.7182		8.573	90.6711		2.261	119.23		5.43	122.904		7.463	131.925
	2.724	7.51658		5.122	10.8535		2501	15.9363		13.614	31.6408		10.879	47.7895		9.455	66.4612		10.993	79.0154		11.661	83.7499		8.76	90.6355		2.295	119.363		5.51	122.343		7.573	131.988
	2.766	7.54036		5.199	10.8231		2546	15.9042		14.334	31.4633		11.045	47.9497		9.586	66.2623		11.092	78.7104		11.812	83.6558		8.892	90.6335		2.327	119.34		5.593	122.464		7.689	131.675
	2.802	7.51218		5.275	10.8577		2581	15.8929		14.505	31.5424		11.212	47.9068		9.725	66.3122		11.193	79.0894		11.962	83.7182		9.015	90.3968		2.36	119.249		5.675	122.422		7.852	131.557
	2.844	7.51624		5.352	10.4803		2620	15.9433		14.701	31.5057		11.379	48.1684		9.879	66.2242		11.377	79.0824		12.111	83.6578		9.147	90.7128		2.399	119.135		5.757	122.462		7.968	131.696
	2.884	7.53903		5.429	10.4501		2657	15.945		14.856	31.437		11.543	47.8033		10.033	66.2245		11.549	78.762		12.262	83.6671		9.27	90.6385		2.438	119.181		5.836	122.514		8.077	131.366
	2.926	7.52282		5.506	10.4412		2692	15.9756		15.011	31.4089		11.7	47.9474		10.182	66.4267		11.718	78.8793		12.416	83.6623		9.401	90.4785		2.473	119.305		5.926	122.39		8.297	131.674
	2.961	7.52421		5.584	10.4332		2728	15.8842		15.169	31.2776		11.861	48.1187		10.33	66.6308		11.884	79.0219		12.567	83.7293		9.525	90.5579		2.506	119.126		6.013	122.621		8.569	131.544
	2.997	7.51377		5.661	10.4245		2765	15.7277		15.329	31.044		12.022	48.0979		10.481	66.3035		12.05	79.0549		12.719	83.8524		9.661	90.7041		2.54	119.087		6.096	122.819		8.686	131.846
	3.035	7.52338		5.738	10.4434		2805	15.9474		15.492	31.0063		12.183	48.2124		10.623	66.3011		12.443	78.9172		12.877	83.7172		9.784	90.795		2.573	119.339		6.178	122.458		8.793	131.559
	3.076	7.50826		5.815	10.417		2841	15.9301		15.649	31.1753		12.347	48.1602		10.766	66.4813		12.676	78.8622		13.031	83.9187		9.916	90.7357		2.605	119.545		6.262	122.625		8.908	131.693
	3.12	7.53543		5.895	10.4732		2887	15.9469		15.811	31.1589		12.513	48.0626		11.014	66.4239		12.837	78.9753		13.187	83.7607		10.04	90.8759		2.645	119.55		6.344	122.794		9.016	131.446
	3.155	7.52317		5.976	10.4326		2924	15.8865		15.999	31.2254		12.676	47.9556		11.206	66.5617		12.999	79.0243		13.336	83.7311		10.229	91.0467		2.677	119.627		6.426	122.864		9.129	131.792
	3.198	7.51147		6.052	10.4221		2970	15.9195		16.167	31.3699		12.836	48.2016		11.389	66.6746		13.163	79.0271		13.492	83.7965		10.421	90.9072		2.71	119.519		6.506	122.607		9.238	131.863
	3.236	7.51043		6.131	10.8437		3004	15.9282		16.337	31.122		12.999	48.1236		11.573	66.4574		13.326	79.0895		13.642	83.7983		10.555	90.802		2.746	119.183		6.59	122.548		9.353	131.881
	3.274	7.5193		6.209	10.7955		3044	15.9503		16.499	31.0738		13.16	48.1472		11.752	66.4864		13.49	78.9172		13.793	83.8846		10.678	90.7632		2.781	119.464		6.672	122.669		9.459	131.374
	3.313	7.51895		6.285	10.8335		3082	15.9118		16.661	31.1254		13.323	48.0538		11.941	66.4027		13.654	79.1138		13.95	83.7128		10.934	90.806		2.825	119.618		6.76	122.749		9.569	131.391
	3.35	7.5341		6.364	10.8497		3117	15.9471		16.818	30.8525		13.483	47.8034		12.126	66.1397		13.817	79.116		14.108	83.6897		11.075	90.4999		2.859	119.169		6.851	122.32		9.678	131.384
	3.388	7.51746		6.44	10.8526		3152	15.9458		17.084	31.1084		13.646	47.7652		12.308	66.5085		13.98	79.3502		14.258	83.7001		11.205	90.624		2.895	119.238		6.932	122.502		9.785	131.414
	3.423	7.525		6.519	10.8476		3190	15.8751		17.24	31.209		13.806	48.0163		12.572	66.353		14.751	79.1444		14.407	83.7085		11.552	90.7257		2.928	119.171		7.017	122.565		9.901	131.654
	3.467	7.53819		6.594	10.8429		3227	15.6677		17.398	31.2556		13.965	47.942		12.829	66.3854		14.91	78.9135		14.579	83.7486		11.682	90.6138		2.963	119.371		7.098	122.655		10.011	131.242
	3.506	7.54841		6.673	10.8362		3267	15.9113		17.559	31.0853		14.127	48.0903		13.009	66.5015		15.149	79.2296		14.736	83.9531		11.805	90.8892		2.995	119.196		7.18	122.373		10.179	131.492
	3.55	7.51974		6.752	10.8527		3312	15.9338		17.716	31.3204		14.287	47.9468		13.19	66.5168		15.314	78.9227		14.889	83.7888		11.937	90.8244		3.028	119.316		7.261	122.41		10.294	131.547
	3.586	7.5249		6.827	10.4789		3348	15.9293		17.877	31.0349		14.446	48.0147		13.368	66.4166		15.48	78.9855		15.041	83.5579		12.061	90.6797		3.067	119.376		7.345	122.53		10.4	132.042
	3.627	7.53918		6.908	10.4637		3393	15.8806		18.04	31.196		14.607	47.8498		13.555	66.4352		15.648	79.1192		15.191	83.4162		12.189	90.6811		3.1	119.408		7.428	122.607		10.511	131.928
	3.668	7.52629		6.986	10.437		3431	15.9373		18.2	31.3563		14.767	47.9429		13.739	66.3075		15.815	79.1619		15.34	83.7376		12.31	90.6066		3.134	119.46		7.51	122.423		10.623	131.943
	3.713	7.55969		7.064	10.4307		3474	15.9068		18.358	31.1977		14.929	48.1763		13.927	66.1826		15.982	79.0624		15.489	83.6412		12.44	90.5116		3.168	119.709		7.597	122.577		10.73	131.861
	3.748	7.53768		7.139	10.4664		3512	15.9339		18.518	31.1969		15.091	48.071		14.115	66.4143		16.146	79.1048		15.639	83.5094		12.562	90.5105		3.201	119.69		7.688	122.78		10.838	131.807
	3.791	7.51429		7.225	10.4398		3553	15.9306		18.676	31.1304		15.251	47.9003		14.303	66.5434		16.311	79.2287		15.79	83.7602		12.691	90.9661		3.246	119.372		7.77	122.424		10.952	131.836
	3.827	7.5323		7.31	10.4316		3587	15.9185		18.841	31.2517		15.414	47.8733		14.493	66.4051		18.006	79.3399		15.938	83.7639		12.817	90.8174		3.281	119.399		7.854	122.881		11.06	131.735
	3.865	7.53322		7.398	10.4246		3632	15.9682		18.997	31.0382		15.573	48.0634		14.686	66.5555		18.303	79.0927		16.088	83.5893		12.999	90.8807		3.317	119.339		7.935	122.597		11.175	131.766
	3.904	7.54677		7.476	10.8498		3667	15.7265		19.162	31.2071		15.736	48.0932		14.88	66.4574		18.432	78.9664		16.247	83.4719		13.126	90.3543		3.35	119.229		8.017	122.426		11.333	131.647
	3.939	7.52666		7.557	10.8485		3701	15.8479		19.322	31.207		15.898	47.9756		15.07	66.4675		18.551	78.876		16.396	83.6648		13.253	90.5638		3.383	119.144		8.1	122.748		11.453	131.75
	3.982	7.53482		7.638	10.8204		3738	15.9154		19.485	31.2103		16.06	47.8221		16.854	66.4503		18.688	78.9446		16.547	83.6076		13.381	90.7951		3.418	119.095		8.181	122.757		11.562	131.674
	4.018	7.53139		7.717	10.8382		3774	15.9287		19.644	31.0729		16.219	48.1495		17.311	66.224		18.806	79.1053		16.697	83.6946		13.501	90.4471		3.451	119.302		8.269	122.62		11.677	131.489
	4.06	7.54312		7.794	10.456		3813	15.9274		19.799	30.7882		16.384	47.8818		17.517	66.2911		18.931	79.0651		16.845	83.3992		13.626	90.4965		3.492	119.062		8.355	122.611		11.785	131.488
	4.098	7.52338		7.874	10.4397		3851	15.7275		19.96	31.1451		16.548	47.9827		17.671	66.4135		19.049	79.0629		16.998	83.7893		13.746	90.787		3.524	119.303		8.445	122.658		11.901	131.83
	4.142	7.54583		7.953	10.4188		3894	15.6852		20.117	31.0577		16.713	47.9136		17.819	66.4546		19.177	79.0787		17.147	83.7907		13.873	90.9822		3.556	119.299		8.529	122.861		12.063	131.577
	4.179	7.53814		8.029	10.4367		3929	15.7195		20.286	30.8816		16.872	47.9284		17.966	66.3194		19.299	79.1519		17.301	83.6801		13.991	90.509		3.589	118.999		8.612	122.649		12.178	131.628
	4.221	7.52414		8.109	10.411		3970	15.7159		20.444	31.1524		17.033	48.077		18.126	66.418		19.426	79.0653		17.454	83.5831		14.12	90.7549		3.627	119.141		8.693	122.501		12.287	131.269
	4.261	7.52573		8.187	10.4286		4004	15.908		20.601	31.0105		17.193	47.7458		18.276	66.4302		19.55	78.8626		17.605	83.5615		14.239	90.4417		3.665	119.483		8.777	122.653		12.403	131.539
	4.31	7.53913		8.616	10.4319		4039	15.9292		20.76	31.1915		17.358	48.0657		18.433	66.4139		19.675	79.1123		17.758	83.8153		14.486	90.4768		3.698	118.968		8.863	122.31		12.511	131.326
	4.345	7.5187		8.693	10.4361		4081	15.9442		20.917	31.0162		17.521	47.932		18.59	66.5267		19.792	78.9596		17.91	83.6337		14.673	90.6156		3.738	119.34		8.949	122.432		12.628	131.585
	4.387	7.54132		8.768	10.4497		4116	15.9324		21.076	30.9562		17.685	48.1116		18.745	66.4357		19.916	79.0587		18.064	83.6907		14.811	90.6401		3.77	118.959		9.036	122.453		12.737	131.637
	4.423	7.54087		8.845	10.4471		4152	15.6886		21.235	30.8445		17.848	47.9937		18.905	66.221		20.035	78.9992		18.227	83.5796		14.937	90.5031		3.802	119.102		9.124	122.574		12.851	131.702
	4.467	7.52957		8.917	10.445		4189	15.9022		21.391	31.2599		18.01	48.0867		19.058	66.3293		20.16	78.6126		18.382	83.8081		15.069	90.4514		3.838	119.024		9.207	122.669		12.964	131.617
	4.508	7.53436		8.983	10.4232		4232	15.8807		21.549	31.0297		18.173	47.9043		19.216	66.5962		20.278	79.2627		18.542	83.7105		15.192	90.2465		3.87	119.133		9.291	122.618		13.076	131.807
	4.551	7.53266		9.053	10.4276		4270	15.9166		21.712	30.8007		18.335	47.9562		19.366	66.3091		20.405	78.9203		18.697	83.6265		15.326	90.6048		3.907	119.058		9.376	122.617		13.186	131.919
	4.586	7.5212		9.118	10.4336		4314	15.9047		21.875	31.1753		18.496	48.0083		19.519	66.4433		20.52	79.0555		18.853	83.6001		15.461	90.4824		3.941	119.368		9.458	122.463		13.302	131.796
	4.621	7.53132		9.187	10.4244		4350	15.9258		22.036	31.0479		18.655	47.8457		19.677	66.2895		20.648	79.0638		19.007	83.6314		15.594	91.0023		3.974	119.446		9.542	122.613		13.41	131.484
	4.661	7.54097		9.254	10.4387		4391	15.9256		22.194	31.0811		18.817	48.1073		19.833	66.443		20.765	79.1244		19.162	83.5326		15.719	90.5353		4.007	119.138		9.625	122.326		13.526	131.583
	4.7	7.52788		9.32	10.4288		4428	15.9229		22.356	31.0486		18.976	47.9674		19.995	66.2073		20.888	79.2001		19.319	83.6145		15.849	90.4718		4.046	119.035		9.711	122.852		13.634	131.671
	4.744	7.52681		9.397	10.4089		4463	15.9515		22.513	31.0924		19.14	47.854		20.153	66.2106		21.006	78.9945		19.474	83.6573		15.973	90.566		4.085	119.131		9.797	122.651		13.75	131.749
	4.779	7.52814		9.473	10.3715		4500	15.9152		22.675	31.1163		19.302	48.1105		20.313	66.2909		21.13	79.1574		19.673	83.5067		16.103	90.5497		4.118	119.233		9.883	122.222		13.859	132.053
	4.819	7.46423		9.545	10.4604		4535	15.8351		22.843	31.0863		19.465	47.9883		20.47	66.4397		21.246	79.2674		19.826	83.8083		16.23	90.5996		4.153	119.471		9.966	122.45		13.974	131.804
	4.86	7.53274		9.622	10.4311		4574	15.7231		23.01	30.9105		19.625	48.132		20.628	66.3725		21.37	79.026		20.013	83.7536		16.361	90.9084		4.185	119.242		10.047	122.829		14.083	131.616
	4.903	7.52276		9.699	10.4222		4612	15.7198		23.176	31.1887		19.787	47.9872		20.783	66.5706		21.488	79.0918		20.18	83.718		16.481	90.8674		4.218	119.453		10.131	122.724		14.2	131.901
	4.939	7.53732		9.774	10.4474		4654	15.9193		23.342	30.9747		19.948	48.0118		20.939	66.4221		21.612	78.9283		20.335	83.6912		16.612	90.8658		4.257	119.49		10.21	122.709		14.309	131.712
	4.983	7.52264		9.844	10.4421		4689	15.9236		23.506	30.8349		20.112	48.0631		21.096	66.3391		21.738	78.7667		20.491	83.7423		16.734	90.7596		4.291	119.311		10.293	122.726		14.431	131.768
	5.018	7.5266		9.915	10.4506		4732	15.9575		23.676	30.9226		20.271	48.1946		21.253	66.3974		21.866	79.0167		20.646	83.8006		16.872	90.4649		4.331	119.266		10.377	122.908		14.539	131.605
	5.058	7.51586		9.981	10.4233		4767	15.9228		23.843	31.1271		20.438	47.9807		21.413	66.4379		21.985	78.837		20.821	83.7677		16.995	90.8782		4.364	119.299		10.462	122.553		14.655	131.966
	5.097	7.5188		10.05	10.4571		4802	15.9102		24.004	30.951		20.597	48.0441		21.569	66.4694		22.11	78.932		20.973	83.643		17.126	90.6109		4.398	119.267		10.542	122.609		14.764	131.922
	5.134	7.51385		10.117	10.4643		4840	15.922		24.161	30.9324		20.759	47.847		21.729	66.5335		22.226	79.2301		21.123	83.6269		17.25	90.3763		4.436	119.33		10.625	122.432		14.878	131.414
	5.173	7.51101		10.187	10.4555		4879	15.9089		24.32	30.9382		20.918	47.8947		21.885	66.2434		22.351	79.019		21.28	83.8494		17.381	90.3715		4.469	119.438		10.711	122.633		14.986	131.935
	5.209	7.52539		10.256	10.4692		4918	15.9273		24.476	31.0235		21.077	47.8377		22.044	66.4099		22.468	79.122		21.434	83.6867		17.507	90.4915		4.51	119.496		10.799	122.719		15.101	131.762
	5.253	7.52129		10.328	10.4464		4955	15.9016		24.636	31.0975		21.237	47.952		22.199	66.3668		22.594	79.131		21.622	83.5437		17.643	90.4616		4.543	119.595		10.879	122.513		15.21	131.859
	5.294	7.52295		10.403	10.4337		4995	16.1263		24.794	31.0317		21.397	47.8829		22.356	66.3287		22.713	78.8831		21.772	83.3866		17.767	90.4218		4.582	119.409		10.963	122.91		15.326	131.851
[truncated: 21,478 more rows]

## Sheet: Fig.1g
		Time (s)	G1 (mS)	G2 (mS)	...
[truncated: 101 more rows]

[truncated: 13 more sheets: Fig.1h, Fig.2e, Fig.2f, Fig.3e, Fig.3f, Fig.3g, Fig.3h, Fig.4a, Fig.4b, Fig.5b, fig.5f, fig.5g, fig.5h]
